# Supplementary material for: A systematic, large-scale comparison of transcription factor binding site models
Source: BMC Genomics. 2016 May 21;17:388. doi: 10.1186/s12864-016-2729-8 (PMC4875604; doi:10.1186/s12864-016-2729-8)
Supplement: Additional file 1: — Test set of 52 rSNPs known to directly impact TF binding or gene expression. (XLS 13 kb) [file 12864_2016_2729_MOESM1_ESM.xls]

## Sheet: decbind
gene	pmid	dbSNPid	chrom	position (build 37)	wildtype	variant	TF	effect	SNP	PSSMs	ePOSSUM: correct	ePOSSUM: incorrect
PLAT	10959683	?	chr8	42072438	TCTCCCAAAGGAGCCCGCCCCAGACACAGCC	TCTCCCAAAGGAGCCTGCCCCAGACACAGCC	SP1	Reduced SP1 binding	C/T	3	2	1
SLC47A1	17855482	?	chr17	19437135	GGCGGCCGGGGCGGGGACTGCAGAGCAGGCT	GGCGGCCGGGGCGGGAACTGCAGAGCAGGCT	SP1	Reduced SP1 binding	G/A	3	2	1
RAD50	24661001	rs2240032	chr5	131977127	ACTCCTGGCTCCAGACAGTCCCTTTCTGGCA	ACTCCTGGCTCCAGATAGTCCCTTTCTGGCA	SP1	decreased TF binding	C/T	3	3
NME4	23616472	rs2071914	chr16	449554	TTCCCCCCAGCAAAGCGAGGGGCCCTGGATT	TTCCCCCCAGCAAAGGGAGGGGCCCTGGATT	SP1	abrogated TF complex binding	C/G	3	3
EPAS1	24205329	rs17039192	chr2	46524580	CACACGGGTCCGGTGCCCGCTGCGCTTCCGC	CACACGGGTCCGGTGTCCGCTGCGCTTCCGC	NFIC	abolished TF binding	C/T	1	1
VEGFA	24205329	rs2010963	chr6	43738350	TGCGAGCAGCGAAAGCGACAGGGGCAAAGTG	TGCGAGCAGCGAAAGGGACAGGGGCAAAGTG	GABPA	abolished TF binding	C/G	1	1
NQO2	24205329	rs2071002	chr6	3000303	CGGCTCCTACTGGGGAGTGCGCTGGTCGGAA	CGGCTCCTACTGGGGCGTGCGCTGGTCGGAA	CTCF	abolished TF binding	A/C	2	1	1
CDK6	24205329	rs2282978	chr7	92264410	TTGCATTGGATCATCCTTGGGAAACCACCTA	TTGCATTGGATCATCTTTGGGAAACCACCTA	EBF1	abolished TF binding	C/T	3	3
HBS1L	24205329	rs2297339	chr6	135375991	CGCGACGTCTTAGCTATGCACCGCGCGACGG	CGCGACGTCTTAGCTGTGCACCGCGCGACGG	GATA2	abolished TF binding	A/G	1		1
RTEL1	24205329	rs4809324	chr20	62318220	GGGCCTGGAATCTGTCTGTTCCATTGACCTC	GGGCCTGGAATCTGTTTGTTCCATTGACCTC	NR3C1	abolished TF binding	C/T	1		1
APC	24205329	rs75996864	chr5	112073557	ACCGACATGTGGCTGGATTGGTGCAGCCCGC	ACCGACATGTGGCTGTATTGGTGCAGCCCGC	GATA2	abolished TF binding	G/T	1	1
APC	24205329	rs75996864	chr5	112073557	ACCGACATGTGGCTGGATTGGTGCAGCCCGC	ACCGACATGTGGCTGTATTGGTGCAGCCCGC	GATA3	abolished TF binding	G/T	3	2	1
APC	24205329	rs75996864	chr5	112073557	ACCGACATGTGGCTGGATTGGTGCAGCCCGC	ACCGACATGTGGCTGTATTGGTGCAGCCCGC	ETS1	abolished TF binding	G/T	5	3	2
APC	24205329	rs76241113	chr5	112073671	GCGGGGGGAGGGGGGAAGGTGGTTTTCCCTC	GCGGGGGGAGGGGGGGAGGTGGTTTTCCCTC	SPI1	abolished TF binding	A/G	1	1
APC	24205329	rs79216719	chr5	112073281	CCTTCTGCCCTGCGGACCTCCCCCGACTCTT	CCTTCTGCCCTGCGGCCCTCCCCCGACTCTT	RELA	abolished TF binding	A/C	1	1
APC	24205329	rs79577178	chr5	112073770	GGGCGTCGTCCCCCCCCCCCCCACTGCAGCA	GGGCGTCGTCCCCCCGCCCCCCACTGCAGCA	SP1	reduced TF binding	C/G	3	1	2
APC	24205329	rs79734816	chr5	112073284	TCTGCCCTGCGGACCCCCCCCGACTCTTTAC	TCTGCCCTGCGGACCTCCCCCGACTCTTTAC	SP1	abolished TF binding	C/T	3	2	1
APC	24205329	rs80112297	chr5	112073664	GCTTGCTGCGGGGGGAGGGGGGAAGGTGGTT	GCTTGCTGCGGGGGGGGGGGGGAAGGTGGTT	SP1	reduced TF binding	A/G	3	2	1
APC	24205329	rs80112297	chr5	112073664	GCTTGCTGCGGGGGGAGGGGGGAAGGTGGTT	GCTTGCTGCGGGGGGGGGGGGGAAGGTGGTT	RXRA	abolished TF binding	A/G	5	1	4
5HT1AR	23333373	rs6295	chr5	63258565	GTAGCTTTTTAAAAACGAAGACACACTCGGT	GTAGCTTTTTAAAAAGGAAGACACACTCGGT	JUN	decreased JUN binding	C/G	2		2
AGTRL1	17309882	rs9943582	chr11	57005067	CTGTTCTCACCCCCTTCCATCCAATCTAAAT	CTGTTCTCACCCCCTCCCATCCAATCTAAAT	SP1	SP1 binding abolished	C/T	3	1	2
NFKBIL1	15473256	rs2071592	chr6	31515340	CGCAAGCAGAGACGCAGGTGGAGGACGGAAG	CGCAAGCAGAGACGCTGGTGGAGGACGGAAG	USF1	lowered USF1 binding	A/T	3	3
TDO2	10580097	?	chr4	156824182	AGTTTCGCTACGTTGGCCAGGCTGGTCTTGA	AGTTTCGCTACGTTGACCAGGCTGGTCTTGA	YY1	decreased binding	G/A	2	2
TDO2	10580097	?	chr4	156824185	TTCGCTACGTTGGCCAGGCTGGTCTTGAACT	TTCGCTACGTTGGCCATGCTGGTCTTGAACT	YY1	decreased binding	G/T	2		2
										58	36	22
											0.62069	0.37931
