# Supplementary material for: A systematic, large-scale comparison of transcription factor binding site models
Source: BMC Genomics. 2016 May 21;17:388. doi: 10.1186/s12864-016-2729-8 (PMC4875604; doi:10.1186/s12864-016-2729-8)
Supplement: Additional file 2: — Overview of tested binding models. (TXT 236 kb) [file 12864_2016_2729_MOESM2_ESM.txt]

"pfm.Hsapiens.hPDI.BCL11A.1" "pfm.Hsapiens.hPDI.BCL11A.2" "pfm.Hsapiens.hPDI.BCL11A.3" "pfm.Hsapiens.hPDI.BCL11A.4" "pfm.Hsapiens.hPDI.BCL11A.5" "pfm.Hsapiens.hPDI.BCL11A.6"
"A" 0 1 1 1 0 0
"C" 0 0 0 0 0 0
"G" 1 0 0 0 0.142857142857143 1
"T" 0 0 0 0 0.857142857142857 0
"pfm.Hsapiens.hPDI.CREB1.1" "pfm.Hsapiens.hPDI.CREB1.2" "pfm.Hsapiens.hPDI.CREB1.3" "pfm.Hsapiens.hPDI.CREB1.4" "pfm.Hsapiens.hPDI.CREB1.5" "pfm.Hsapiens.hPDI.CREB1.6"
"A" 1 0 0 0 0 1
"C" 0 0.6 0 0 1 0
"G" 0 0.4 1 0 0 0
"T" 0 0 0 1 0 0
"pfm.Hsapiens.hPDI.EBF1.1" "pfm.Hsapiens.hPDI.EBF1.2" "pfm.Hsapiens.hPDI.EBF1.3" "pfm.Hsapiens.hPDI.EBF1.4" "pfm.Hsapiens.hPDI.EBF1.5" "pfm.Hsapiens.hPDI.EBF1.6" "pfm.Hsapiens.hPDI.EBF1.7"
"A" 1 1 1 0.5 0 0 0
"C" 0 0 0 0.5 0 0 0
"G" 0 0 0 0 1 1 1
"T" 0 0 0 0 0 0 0
"pfm.Hsapiens.hPDI.ESRRA.1" "pfm.Hsapiens.hPDI.ESRRA.2" "pfm.Hsapiens.hPDI.ESRRA.3" "pfm.Hsapiens.hPDI.ESRRA.4" "pfm.Hsapiens.hPDI.ESRRA.5" "pfm.Hsapiens.hPDI.ESRRA.6" "pfm.Hsapiens.hPDI.ESRRA.7"
"A" 0.166666666666667 0.833333333333333 1 0 0 0.333333333333333 0
"C" 0.833333333333333 0.166666666666667 0 0 0 0 1
"G" 0 0 0 1 1 0 0
"T" 0 0 0 0 0 0.666666666666667 0
"pfm.Hsapiens.hPDI.ETS1.1" "pfm.Hsapiens.hPDI.ETS1.2" "pfm.Hsapiens.hPDI.ETS1.3" "pfm.Hsapiens.hPDI.ETS1.4" "pfm.Hsapiens.hPDI.ETS1.5" "pfm.Hsapiens.hPDI.ETS1.6"
"A" 0 0 1 0.8 0 0
"C" 0 0 0 0.2 0 0
"G" 0.6 1 0 0 1 0
"T" 0.4 0 0 0 0 1
"pfm.Hsapiens.hPDI.FOSL1.1" "pfm.Hsapiens.hPDI.FOSL1.2" "pfm.Hsapiens.hPDI.FOSL1.3" "pfm.Hsapiens.hPDI.FOSL1.4" "pfm.Hsapiens.hPDI.FOSL1.5" "pfm.Hsapiens.hPDI.FOSL1.6" "pfm.Hsapiens.hPDI.FOSL1.7" "pfm.Hsapiens.hPDI.FOSL1.8" "pfm.Hsapiens.hPDI.FOSL1.9"
"A" 1 0 0 1 0.4 0.2 0 0.4 1
"C" 0 0 0 0 0.2 0 0 0.6 0
"G" 0 0 1 0 0 0.4 0.4 0 0
"T" 0 1 0 0 0.4 0.4 0.6 0 0
"pfm.Hsapiens.hPDI.FOSL1.1" "pfm.Hsapiens.hPDI.FOSL1.2" "pfm.Hsapiens.hPDI.FOSL1.3" "pfm.Hsapiens.hPDI.FOSL1.4" "pfm.Hsapiens.hPDI.FOSL1.5" "pfm.Hsapiens.hPDI.FOSL1.6" "pfm.Hsapiens.hPDI.FOSL1.7" "pfm.Hsapiens.hPDI.FOSL1.8" "pfm.Hsapiens.hPDI.FOSL1.9"
"A" 1 0 0 1 0.4 0.2 0 0.4 1
"C" 0 0 0 0 0.2 0 0 0.6 0
"G" 0 0 1 0 0 0.4 0.4 0 0
"T" 0 1 0 0 0.4 0.4 0.6 0 0
"pfm.Hsapiens.hPDI.FOXM1.1" "pfm.Hsapiens.hPDI.FOXM1.2" "pfm.Hsapiens.hPDI.FOXM1.3" "pfm.Hsapiens.hPDI.FOXM1.4" "pfm.Hsapiens.hPDI.FOXM1.5" "pfm.Hsapiens.hPDI.FOXM1.6"
"A" 0.142857142857143 0 0 1 1 1
"C" 0 0 0.714285714285714 0 0 0
"G" 0 0.714285714285714 0.285714285714286 0 0 0
"T" 0.857142857142857 0.285714285714286 0 0 0 0
"pfm.Hsapiens.hPDI.GTF2B.1" "pfm.Hsapiens.hPDI.GTF2B.2" "pfm.Hsapiens.hPDI.GTF2B.3" "pfm.Hsapiens.hPDI.GTF2B.4" "pfm.Hsapiens.hPDI.GTF2B.5" "pfm.Hsapiens.hPDI.GTF2B.6"
"A" 0 0 0 0.727272727272727 1 0
"C" 0.363636363636364 0 1 0.272727272727273 0 0.363636363636364
"G" 0.454545454545455 1 0 0 0 0
"T" 0.181818181818182 0 0 0 0 0.636363636363636
"pfm.Hsapiens.hPDI.GTF3C2.1" "pfm.Hsapiens.hPDI.GTF3C2.2" "pfm.Hsapiens.hPDI.GTF3C2.3" "pfm.Hsapiens.hPDI.GTF3C2.4" "pfm.Hsapiens.hPDI.GTF3C2.5" "pfm.Hsapiens.hPDI.GTF3C2.6"
"A" 0 0 0 0 0 0
"C" 0 0 0 1 0 0.7
"G" 1 1 1 0 0.2 0
"T" 0 0 0 0 0.8 0.3
"pfm.Hsapiens.hPDI.HDAC8.1" "pfm.Hsapiens.hPDI.HDAC8.2" "pfm.Hsapiens.hPDI.HDAC8.3" "pfm.Hsapiens.hPDI.HDAC8.4" "pfm.Hsapiens.hPDI.HDAC8.5" "pfm.Hsapiens.hPDI.HDAC8.6"
"A" 1 0 0.333333333333333 1 1 0
"C" 0 0 0 0 0 0
"G" 0 0.333333333333333 0 0 0 0
"T" 0 0.666666666666667 0.666666666666667 0 0 1
"pfm.Hsapiens.hPDI.HSF1.1" "pfm.Hsapiens.hPDI.HSF1.2" "pfm.Hsapiens.hPDI.HSF1.3" "pfm.Hsapiens.hPDI.HSF1.4" "pfm.Hsapiens.hPDI.HSF1.5" "pfm.Hsapiens.hPDI.HSF1.6" "pfm.Hsapiens.hPDI.HSF1.7"
"A" 0 0.5 1 0.3 0.2 0 0
"C" 0 0.5 0 0.7 0 0 0
"G" 1 0 0 0 0 0 0.3
"T" 0 0 0 0 0.8 1 0.7
"pfm.Hsapiens.hPDI.IRF1.1" "pfm.Hsapiens.hPDI.IRF1.2" "pfm.Hsapiens.hPDI.IRF1.3" "pfm.Hsapiens.hPDI.IRF1.4" "pfm.Hsapiens.hPDI.IRF1.5" "pfm.Hsapiens.hPDI.IRF1.6"
"A" 0 0 1 1 0.5 1
"C" 0 0 0 0 0 0
"G" 0 1 0 0 0 0
"T" 1 0 0 0 0.5 0
"pfm.Hsapiens.hPDI.POLE3.1" "pfm.Hsapiens.hPDI.POLE3.2" "pfm.Hsapiens.hPDI.POLE3.3" "pfm.Hsapiens.hPDI.POLE3.4" "pfm.Hsapiens.hPDI.POLE3.5" "pfm.Hsapiens.hPDI.POLE3.6" "pfm.Hsapiens.hPDI.POLE3.7"
"A" 1 0 0 0.5 0.5 0 0
"C" 0 0 0 0 0.5 0 0
"G" 0 0 1 0.5 0 0 1
"T" 0 1 0 0 0 1 0
"pfm.Hsapiens.hPDI.RBBP5.1" "pfm.Hsapiens.hPDI.RBBP5.2" "pfm.Hsapiens.hPDI.RBBP5.3" "pfm.Hsapiens.hPDI.RBBP5.4" "pfm.Hsapiens.hPDI.RBBP5.5" "pfm.Hsapiens.hPDI.RBBP5.6"
"A" 1 0 0 1 0 0
"C" 0 0 0.5 0 0.5 0
"G" 0 1 0 0 0 1
"T" 0 0 0.5 0 0.5 0
"pfm.Hsapiens.hPDI.RXRA.1" "pfm.Hsapiens.hPDI.RXRA.2" "pfm.Hsapiens.hPDI.RXRA.3" "pfm.Hsapiens.hPDI.RXRA.4" "pfm.Hsapiens.hPDI.RXRA.5" "pfm.Hsapiens.hPDI.RXRA.6"
"A" 0.357142857142857 0 0 0 0 1
"C" 0 0 0 0 0.857142857142857 0
"G" 0.642857142857143 1 1 0 0 0
"T" 0 0 0 1 0.142857142857143 0
"pfm.Hsapiens.hPDI.DUSP22.1" "pfm.Hsapiens.hPDI.DUSP22.2" "pfm.Hsapiens.hPDI.DUSP22.3" "pfm.Hsapiens.hPDI.DUSP22.4" "pfm.Hsapiens.hPDI.DUSP22.5" "pfm.Hsapiens.hPDI.DUSP22.6"
"A" 0.75 0 0 1 1 0.75
"C" 0 0 0 0 0 0
"G" 0.25 0 1 0 0 0.25
"T" 0 1 0 0 0 0
"pfm.Hsapiens.hPDI.DUSP26.1" "pfm.Hsapiens.hPDI.DUSP26.2" "pfm.Hsapiens.hPDI.DUSP26.3" "pfm.Hsapiens.hPDI.DUSP26.4" "pfm.Hsapiens.hPDI.DUSP26.5" "pfm.Hsapiens.hPDI.DUSP26.6" "pfm.Hsapiens.hPDI.DUSP26.7" "pfm.Hsapiens.hPDI.DUSP26.8"
"A" 0.2 0.2 0 1 1 1 0 0
"C" 0 0.4 0.8 0 0 0 0.2 0.4
"G" 0.8 0.2 0.2 0 0 0 0.8 0.6
"T" 0 0.2 0 0 0 0 0 0
"pfm.Hsapiens.hPDI.WISP2.1" "pfm.Hsapiens.hPDI.WISP2.2" "pfm.Hsapiens.hPDI.WISP2.3" "pfm.Hsapiens.hPDI.WISP2.4" "pfm.Hsapiens.hPDI.WISP2.5" "pfm.Hsapiens.hPDI.WISP2.6"
"A" 0.5 1 1 0 0 1
"C" 0 0 0 0 1 0
"G" 0.5 0 0 1 0 0
"T" 0 0 0 0 0 0
"pfm.Hsapiens.hPDI.MEF2B.1" "pfm.Hsapiens.hPDI.MEF2B.2" "pfm.Hsapiens.hPDI.MEF2B.3" "pfm.Hsapiens.hPDI.MEF2B.4" "pfm.Hsapiens.hPDI.MEF2B.5" "pfm.Hsapiens.hPDI.MEF2B.6" "pfm.Hsapiens.hPDI.MEF2B.7" "pfm.Hsapiens.hPDI.MEF2B.8" "pfm.Hsapiens.hPDI.MEF2B.9"
"A" 1 1 0 0.428571428571429 1 1 0.428571428571429 0 0
"C" 0 0 0.142857142857143 0 0 0 0 0 0
"G" 0 0 0 0.571428571428571 0 0 0.285714285714286 0.285714285714286 0.428571428571429
"T" 0 0 0.857142857142857 0 0 0 0.285714285714286 0.714285714285714 0.571428571428571
"pfm.Hsapiens.hPDI.TCF3.1" "pfm.Hsapiens.hPDI.TCF3.2" "pfm.Hsapiens.hPDI.TCF3.3" "pfm.Hsapiens.hPDI.TCF3.4" "pfm.Hsapiens.hPDI.TCF3.5" "pfm.Hsapiens.hPDI.TCF3.6" "pfm.Hsapiens.hPDI.TCF3.7" "pfm.Hsapiens.hPDI.TCF3.8"
"A" 0.636363636363636 0 0.636363636363636 1 1 0 0 0.727272727272727
"C" 0 0.181818181818182 0.363636363636364 0 0 0 0 0.181818181818182
"G" 0 0.818181818181818 0 0 0 0 0.636363636363636 0.0909090909090909
"T" 0.363636363636364 0 0 0 0 1 0.363636363636364 0
"pfm.Hsapiens.hPDI.TFAP2A.1" "pfm.Hsapiens.hPDI.TFAP2A.2" "pfm.Hsapiens.hPDI.TFAP2A.3" "pfm.Hsapiens.hPDI.TFAP2A.4" "pfm.Hsapiens.hPDI.TFAP2A.5" "pfm.Hsapiens.hPDI.TFAP2A.6" "pfm.Hsapiens.hPDI.TFAP2A.7" "pfm.Hsapiens.hPDI.TFAP2A.8" "pfm.Hsapiens.hPDI.TFAP2A.9" "pfm.Hsapiens.hPDI.TFAP2A.10"
"A" 0 0 0 0 0 1 1 1 0.25 0
"C" 0 0.25 0.5 0.25 0 0 0 0 0.25 1
"G" 0 0.25 0 0.75 1 0 0 0 0.5 0
"T" 1 0.5 0.5 0 0 0 0 0 0 0
"pfm.Hsapiens.hPDI.TFAP2C.1" "pfm.Hsapiens.hPDI.TFAP2C.2" "pfm.Hsapiens.hPDI.TFAP2C.3" "pfm.Hsapiens.hPDI.TFAP2C.4" "pfm.Hsapiens.hPDI.TFAP2C.5" "pfm.Hsapiens.hPDI.TFAP2C.6" "pfm.Hsapiens.hPDI.TFAP2C.7" "pfm.Hsapiens.hPDI.TFAP2C.8"
"A" 1 0.428571428571429 0.214285714285714 0.428571428571429 0 0 1 0.642857142857143
"C" 0 0 0 0 0 0.357142857142857 0 0
"G" 0 0 0 0 1 0.642857142857143 0 0
"T" 0 0.571428571428571 0.785714285714286 0.571428571428571 0 0 0 0.357142857142857
"pfm.Hsapiens.hPDI.USF1.1" "pfm.Hsapiens.hPDI.USF1.2" "pfm.Hsapiens.hPDI.USF1.3" "pfm.Hsapiens.hPDI.USF1.4" "pfm.Hsapiens.hPDI.USF1.5" "pfm.Hsapiens.hPDI.USF1.6"
"A" 0 1 0 0 0 0
"C" 1 0 1 0 0 0
"G" 0 0 0 1 0.285714285714286 1
"T" 0 0 0 0 0.714285714285714 0
"pfm.Hsapiens.hPDI.USF2.1" "pfm.Hsapiens.hPDI.USF2.2" "pfm.Hsapiens.hPDI.USF2.3" "pfm.Hsapiens.hPDI.USF2.4" "pfm.Hsapiens.hPDI.USF2.5" "pfm.Hsapiens.hPDI.USF2.6"
"A" 0.153846153846154 0.538461538461538 0 0 0 0
"C" 0.846153846153846 0.153846153846154 1 0 0 0
"G" 0 0.307692307692308 0 1 0 1
"T" 0 0 0 0 1 0
"pfm.Hsapiens.JASPAR_2014.BRCA1.MA0133.1.1" "pfm.Hsapiens.JASPAR_2014.BRCA1.MA0133.1.2" "pfm.Hsapiens.JASPAR_2014.BRCA1.MA0133.1.3" "pfm.Hsapiens.JASPAR_2014.BRCA1.MA0133.1.4" "pfm.Hsapiens.JASPAR_2014.BRCA1.MA0133.1.5" "pfm.Hsapiens.JASPAR_2014.BRCA1.MA0133.1.6" "pfm.Hsapiens.JASPAR_2014.BRCA1.MA0133.1.7"
"A" 0.348837209302326 0.0930232558139535 0.953488372093023 0.837209302325581 0.162790697674419 0.441860465116279 0.0697674418604651
"C" 0.255813953488372 0.813953488372093 0.0232558139534884 0.0465116279069767 0.674418604651163 0.325581395348837 0.511627906976744
"G" 0.232558139534884 0.0465116279069767 0.0232558139534884 0.0930232558139535 0.13953488372093 0.162790697674419 0.348837209302326
"T" 0.162790697674419 0.0465116279069767 0 0.0232558139534884 0.0232558139534884 0.0697674418604651 0.0697674418604651
"pfm.Hsapiens.JASPAR_2014.CEBPB.MA0466.1.1" "pfm.Hsapiens.JASPAR_2014.CEBPB.MA0466.1.2" "pfm.Hsapiens.JASPAR_2014.CEBPB.MA0466.1.3" "pfm.Hsapiens.JASPAR_2014.CEBPB.MA0466.1.4" "pfm.Hsapiens.JASPAR_2014.CEBPB.MA0466.1.5" "pfm.Hsapiens.JASPAR_2014.CEBPB.MA0466.1.6" "pfm.Hsapiens.JASPAR_2014.CEBPB.MA0466.1.7" "pfm.Hsapiens.JASPAR_2014.CEBPB.MA0466.1.8" "pfm.Hsapiens.JASPAR_2014.CEBPB.MA0466.1.9" "pfm.Hsapiens.JASPAR_2014.CEBPB.MA0466.1.10" "pfm.Hsapiens.JASPAR_2014.CEBPB.MA0466.1.11"
"A" 0.130721450539731 0.755804370112771 0 0 0.0457917060325246 0 0.750949806018453 0.0869801194041852 0.604569119745914 1 0
"C" 0.100769895672101 0.0589784308601524 0 0 0 1 0.0550585964982813 0.522182242145255 0.395430880254086 0 0.362212796751563
"G" 0.337879671135948 0.185217199027077 0 0 0.759151305606368 0 0.100659336241381 0 0 0 0.0205339015418015
"T" 0.43062898265222 0 1 1 0.195056988361107 0 0.0933322612418839 0.39083763845056 0 0 0.617253301706636
"pfm.Hsapiens.JASPAR_2014.CTCF.MA0139.1.1" "pfm.Hsapiens.JASPAR_2014.CTCF.MA0139.1.2" "pfm.Hsapiens.JASPAR_2014.CTCF.MA0139.1.3" "pfm.Hsapiens.JASPAR_2014.CTCF.MA0139.1.4" "pfm.Hsapiens.JASPAR_2014.CTCF.MA0139.1.5" "pfm.Hsapiens.JASPAR_2014.CTCF.MA0139.1.6" "pfm.Hsapiens.JASPAR_2014.CTCF.MA0139.1.7" "pfm.Hsapiens.JASPAR_2014.CTCF.MA0139.1.8" "pfm.Hsapiens.JASPAR_2014.CTCF.MA0139.1.9" "pfm.Hsapiens.JASPAR_2014.CTCF.MA0139.1.10" "pfm.Hsapiens.JASPAR_2014.CTCF.MA0139.1.11" "pfm.Hsapiens.JASPAR_2014.CTCF.MA0139.1.12" "pfm.Hsapiens.JASPAR_2014.CTCF.MA0139.1.13" "pfm.Hsapiens.JASPAR_2014.CTCF.MA0139.1.14" "pfm.Hsapiens.JASPAR_2014.CTCF.MA0139.1.15" "pfm.Hsapiens.JASPAR_2014.CTCF.MA0139.1.16" "pfm.Hsapiens.JASPAR_2014.CTCF.MA0139.1.17" "pfm.Hsapiens.JASPAR_2014.CTCF.MA0139.1.18" "pfm.Hsapiens.JASPAR_2014.CTCF.MA0139.1.19"
"A" 0.0952902519167579 0.182913472070099 0.307776560788609 0.0613362541073384 0.00876232201533406 0.814895947426068 0.0438116100766703 0.117324561403509 0.933114035087719 0.00548847420417124 0.365532381997805 0.0592755214050494 0.0131868131868132 0.0615384615384615 0.114411441144114 0.409240924092409 0.0903083700440529 0.128854625550661 0.44273127753304
"C" 0.318729463307777 0.15881708652793 0.0536692223439211 0.876232201533406 0.989047097480832 0.0142387732749179 0.578313253012048 0.474780701754386 0.0120614035087719 0 0.00329308452250274 0.013172338090011 0 0.00879120879120879 0.806380638063806 0.0143014301430143 0.530837004405286 0.354625550660793 0.199339207048458
"G" 0.0832420591456736 0.453450164293538 0.491785323110624 0.0230010952902519 0 0.0711938663745893 0.365826944140197 0.0526315789473684 0.0350877192982456 0.991218441273326 0.621295279912184 0.553238199780461 0.978021978021978 0.851648351648352 0.0055005500550055 0.557755775577558 0.338105726872247 0.0803964757709251 0.29295154185022
"T" 0.502738225629792 0.204819277108434 0.146768893756846 0.0394304490690033 0.00219058050383352 0.099671412924425 0.0120481927710843 0.355263157894737 0.0197368421052632 0.00329308452250274 0.00987925356750823 0.374313940724479 0.00879120879120879 0.078021978021978 0.0737073707370737 0.0187018701870187 0.0407488986784141 0.436123348017621 0.0649779735682819
"pfm.Hsapiens.JASPAR_2014.E2F1.MA0024.2.1" "pfm.Hsapiens.JASPAR_2014.E2F1.MA0024.2.2" "pfm.Hsapiens.JASPAR_2014.E2F1.MA0024.2.3" "pfm.Hsapiens.JASPAR_2014.E2F1.MA0024.2.4" "pfm.Hsapiens.JASPAR_2014.E2F1.MA0024.2.5" "pfm.Hsapiens.JASPAR_2014.E2F1.MA0024.2.6" "pfm.Hsapiens.JASPAR_2014.E2F1.MA0024.2.7" "pfm.Hsapiens.JASPAR_2014.E2F1.MA0024.2.8" "pfm.Hsapiens.JASPAR_2014.E2F1.MA0024.2.9" "pfm.Hsapiens.JASPAR_2014.E2F1.MA0024.2.10" "pfm.Hsapiens.JASPAR_2014.E2F1.MA0024.2.11"
"A" 0.244570349386213 0.205854579792257 0.135977337110482 0 0 0 0 0 1 0.479697828139754 0.288007554296506
"C" 0.299338999055713 0 0.258734655335222 0 1 0 0.318224740321058 0.270066100094429 0 0 0.254013220018886
"G" 0.264400377714825 0.593012275731822 0.605288007554296 1 0 1 0.681775259678942 0.729933899905571 0 0.520302171860246 0.457979225684608
"T" 0.191690273843248 0.201133144475921 0 0 0 0 0 0 0 0 0
"pfm.Hsapiens.JASPAR_2014.E2F4.MA0470.1.1" "pfm.Hsapiens.JASPAR_2014.E2F4.MA0470.1.2" "pfm.Hsapiens.JASPAR_2014.E2F4.MA0470.1.3" "pfm.Hsapiens.JASPAR_2014.E2F4.MA0470.1.4" "pfm.Hsapiens.JASPAR_2014.E2F4.MA0470.1.5" "pfm.Hsapiens.JASPAR_2014.E2F4.MA0470.1.6" "pfm.Hsapiens.JASPAR_2014.E2F4.MA0470.1.7" "pfm.Hsapiens.JASPAR_2014.E2F4.MA0470.1.8" "pfm.Hsapiens.JASPAR_2014.E2F4.MA0470.1.9" "pfm.Hsapiens.JASPAR_2014.E2F4.MA0470.1.10" "pfm.Hsapiens.JASPAR_2014.E2F4.MA0470.1.11"
"A" 0.144834930777423 0.0825346112886049 0 0 0 0.0143769968051118 0.00798722044728434 0.960063897763578 0.667199148029819 0.37912673056443 0.267838125665602
"C" 0.197018104366347 0.271565495207668 0.00585729499467519 1 0 0.116080937167199 0.0218317358892439 0 0 0.185835995740149 0.20926517571885
"G" 0.451544195953142 0.645899893503727 0.994142705005325 0 1 0.869542066027689 0.970181043663472 0.0399361022364217 0.332800851970181 0.383386581469649 0.32800851970181
"T" 0.206602768903088 0 0 0 0 0 0 0 0 0.0516506922257721 0.194888178913738
"pfm.Hsapiens.JASPAR_2014.E2F6.MA0471.1.1" "pfm.Hsapiens.JASPAR_2014.E2F6.MA0471.1.2" "pfm.Hsapiens.JASPAR_2014.E2F6.MA0471.1.3" "pfm.Hsapiens.JASPAR_2014.E2F6.MA0471.1.4" "pfm.Hsapiens.JASPAR_2014.E2F6.MA0471.1.5" "pfm.Hsapiens.JASPAR_2014.E2F6.MA0471.1.6" "pfm.Hsapiens.JASPAR_2014.E2F6.MA0471.1.7" "pfm.Hsapiens.JASPAR_2014.E2F6.MA0471.1.8" "pfm.Hsapiens.JASPAR_2014.E2F6.MA0471.1.9" "pfm.Hsapiens.JASPAR_2014.E2F6.MA0471.1.10" "pfm.Hsapiens.JASPAR_2014.E2F6.MA0471.1.11"
"A" 0.294523032281465 0.16031918752267 0 0.243743199129489 0.00253899165759884 0 0.00725426187885383 1 0.611534276387378 0.358360536815379 0.279651795429815
"C" 0.0290170475154153 0.147261516140733 0 0.708741385564019 0 0 0.010518679724338 0 0 0.164671744649982 0.25607544432354
"G" 0.509974610083424 0.692419296336598 1 0 0.997461008342401 1 0.982227058396808 0 0.388465723612622 0.411679361624955 0.329706202393906
"T" 0.166485310119695 0 0 0.0475154153064926 0 0 0 0 0 0.0652883569096844 0.134566557852738
"pfm.Hsapiens.JASPAR_2014.EBF1.MA0154.2.1" "pfm.Hsapiens.JASPAR_2014.EBF1.MA0154.2.2" "pfm.Hsapiens.JASPAR_2014.EBF1.MA0154.2.3" "pfm.Hsapiens.JASPAR_2014.EBF1.MA0154.2.4" "pfm.Hsapiens.JASPAR_2014.EBF1.MA0154.2.5" "pfm.Hsapiens.JASPAR_2014.EBF1.MA0154.2.6" "pfm.Hsapiens.JASPAR_2014.EBF1.MA0154.2.7" "pfm.Hsapiens.JASPAR_2014.EBF1.MA0154.2.8" "pfm.Hsapiens.JASPAR_2014.EBF1.MA0154.2.9" "pfm.Hsapiens.JASPAR_2014.EBF1.MA0154.2.10" "pfm.Hsapiens.JASPAR_2014.EBF1.MA0154.2.11"
"A" 0.133303795598878 0 0 0.0261704327278098 0 0.271481317382957 0.631103234381923 0.0320484418845075 0.248914488258751 0 0.653492837099394
"C" 0.20962930143258 0.303263919657362 1 0.672751439964555 0.997814207650273 0.659193619849358 0 0 0 0 0.0853935903116231
"G" 0.371614237188008 0.0780682321665928 0 0 0 0 0 0.967951558115492 0.747127455324177 1 0.213114754098361
"T" 0.285452665780535 0.618667848176045 0 0.301078127307636 0.00218579234972678 0.0693250627676857 0.368896765618077 0 0.00395805641707281 0 0.0479988184906218
"pfm.Hsapiens.JASPAR_2014.SREBF1.MA0595.1.1" "pfm.Hsapiens.JASPAR_2014.SREBF1.MA0595.1.2" "pfm.Hsapiens.JASPAR_2014.SREBF1.MA0595.1.3" "pfm.Hsapiens.JASPAR_2014.SREBF1.MA0595.1.4" "pfm.Hsapiens.JASPAR_2014.SREBF1.MA0595.1.5" "pfm.Hsapiens.JASPAR_2014.SREBF1.MA0595.1.6" "pfm.Hsapiens.JASPAR_2014.SREBF1.MA0595.1.7" "pfm.Hsapiens.JASPAR_2014.SREBF1.MA0595.1.8" "pfm.Hsapiens.JASPAR_2014.SREBF1.MA0595.1.9" "pfm.Hsapiens.JASPAR_2014.SREBF1.MA0595.1.10"
"A" 0.482758620689655 0 0 1 0 0.103448275862069 0 0.0344827586206897 1 0
"C" 0.241379310344828 0 1 0 0.879310344827586 0.655172413793103 0.758620689655172 0.775862068965517 0 0.448275862068966
"G" 0.275862068965517 0 0 0 0.120689655172414 0.224137931034483 0 0.189655172413793 0 0.120689655172414
"T" 0 1 0 0 0 0.0172413793103448 0.241379310344828 0 0 0.431034482758621
"pfm.Hsapiens.JASPAR_2014.EGR1.MA0162.2.1" "pfm.Hsapiens.JASPAR_2014.EGR1.MA0162.2.2" "pfm.Hsapiens.JASPAR_2014.EGR1.MA0162.2.3" "pfm.Hsapiens.JASPAR_2014.EGR1.MA0162.2.4" "pfm.Hsapiens.JASPAR_2014.EGR1.MA0162.2.5" "pfm.Hsapiens.JASPAR_2014.EGR1.MA0162.2.6" "pfm.Hsapiens.JASPAR_2014.EGR1.MA0162.2.7" "pfm.Hsapiens.JASPAR_2014.EGR1.MA0162.2.8" "pfm.Hsapiens.JASPAR_2014.EGR1.MA0162.2.9" "pfm.Hsapiens.JASPAR_2014.EGR1.MA0162.2.10" "pfm.Hsapiens.JASPAR_2014.EGR1.MA0162.2.11" "pfm.Hsapiens.JASPAR_2014.EGR1.MA0162.2.12" "pfm.Hsapiens.JASPAR_2014.EGR1.MA0162.2.13" "pfm.Hsapiens.JASPAR_2014.EGR1.MA0162.2.14"
"A" 0.089588772845953 0.122878590078329 0.0946475195822454 0.108926240208877 0.0190110966057441 0.237516318537859 0 0 0 0.297976501305483 0 0.193211488250653 0 0.246899477806789
"C" 0.467362924281984 0.558665143603133 0.493554177545692 0.851093342036554 0.944353785900783 0 1 0.967036553524804 0.828492167101828 0.682196475195822 0.975195822454308 0 0.803606396866841 0.456511096605744
"G" 0.251550261096606 0.110884464751958 0.183583550913838 0 0 0.558093994778068 0 0 0.0498531331592689 0 0 0.538430156657963 0.115861618798956 0.15608681462141
"T" 0.191498041775457 0.20757180156658 0.228214751958225 0.0399804177545692 0.0366351174934726 0.204389686684073 0 0.0329634464751958 0.121654699738903 0.0198270234986945 0.0248041775456919 0.268358355091384 0.0805319843342037 0.140502610966057
"pfm.Hsapiens.JASPAR_2014.ELF1.MA0473.1.1" "pfm.Hsapiens.JASPAR_2014.ELF1.MA0473.1.2" "pfm.Hsapiens.JASPAR_2014.ELF1.MA0473.1.3" "pfm.Hsapiens.JASPAR_2014.ELF1.MA0473.1.4" "pfm.Hsapiens.JASPAR_2014.ELF1.MA0473.1.5" "pfm.Hsapiens.JASPAR_2014.ELF1.MA0473.1.6" "pfm.Hsapiens.JASPAR_2014.ELF1.MA0473.1.7" "pfm.Hsapiens.JASPAR_2014.ELF1.MA0473.1.8" "pfm.Hsapiens.JASPAR_2014.ELF1.MA0473.1.9" "pfm.Hsapiens.JASPAR_2014.ELF1.MA0473.1.10" "pfm.Hsapiens.JASPAR_2014.ELF1.MA0473.1.11" "pfm.Hsapiens.JASPAR_2014.ELF1.MA0473.1.12" "pfm.Hsapiens.JASPAR_2014.ELF1.MA0473.1.13"
"A" 0.305814469596094 0.517088326675544 0.590176061547566 0.302263648468708 0.0683533067021749 0.660526705133896 0 0 1 1 0.0875129457020269 0.116215416481728 0.194851309365291
"C" 0.160304778813434 0.111111111111111 0.0892883562657198 0.339473294866104 0.740272229619766 0.339473294866104 0 0 0 0 0 0.154904571682202 0.128347388666963
"G" 0.413300784139666 0.263574493268235 0.171475070276668 0.230137594318686 0.191374463678059 0 1 1 0 0 0.912487054297973 0.0132416037875425 0.601050451250185
"T" 0.120579967450806 0.10822606894511 0.149060511910046 0.128125462346501 0 0 0 0 0 0 0 0.715638408048528 0.0757508507175618
"pfm.Hsapiens.JASPAR_2014.ESR1.MA0112.2.1" "pfm.Hsapiens.JASPAR_2014.ESR1.MA0112.2.2" "pfm.Hsapiens.JASPAR_2014.ESR1.MA0112.2.3" "pfm.Hsapiens.JASPAR_2014.ESR1.MA0112.2.4" "pfm.Hsapiens.JASPAR_2014.ESR1.MA0112.2.5" "pfm.Hsapiens.JASPAR_2014.ESR1.MA0112.2.6" "pfm.Hsapiens.JASPAR_2014.ESR1.MA0112.2.7" "pfm.Hsapiens.JASPAR_2014.ESR1.MA0112.2.8" "pfm.Hsapiens.JASPAR_2014.ESR1.MA0112.2.9" "pfm.Hsapiens.JASPAR_2014.ESR1.MA0112.2.10" "pfm.Hsapiens.JASPAR_2014.ESR1.MA0112.2.11" "pfm.Hsapiens.JASPAR_2014.ESR1.MA0112.2.12" "pfm.Hsapiens.JASPAR_2014.ESR1.MA0112.2.13" "pfm.Hsapiens.JASPAR_2014.ESR1.MA0112.2.14" "pfm.Hsapiens.JASPAR_2014.ESR1.MA0112.2.15" "pfm.Hsapiens.JASPAR_2014.ESR1.MA0112.2.16" "pfm.Hsapiens.JASPAR_2014.ESR1.MA0112.2.17" "pfm.Hsapiens.JASPAR_2014.ESR1.MA0112.2.18" "pfm.Hsapiens.JASPAR_2014.ESR1.MA0112.2.19" "pfm.Hsapiens.JASPAR_2014.ESR1.MA0112.2.20"
"A" 0.261241970021413 0.228632478632479 0.136752136752137 0.176595744680851 0.285106382978723 0.651162790697674 0.0759493670886076 0.04 0.0694736842105263 0.00842105263157895 0.837894736842105 0.122105263157895 0.132631578947368 0.134736842105263 0.0673684210526316 0.0442105263157895 0.642105263157895 0.0210526315789474 0.124210526315789 0.0547368421052632
"C" 0.256959314775161 0.170940170940171 0.36965811965812 0.487234042553191 0.493617021276596 0.0591966173361522 0.0168776371308017 0.0378947368421053 0.0863157894736842 0.829473684210526 0.0273684210526316 0.526315789473684 0.581052631578947 0.543157894736842 0.04 0.0463157894736842 0.223157894736842 0.917894736842105 0.743157894736842 0.347368421052632
"G" 0.329764453961456 0.35042735042735 0.318376068376068 0.138297872340426 0.1 0.18816067653277 0.816455696202532 0.884210526315789 0.191578947368421 0.111578947368421 0.0568421052631579 0.225263157894737 0.111578947368421 0.204210526315789 0.0168421052631579 0.896842105263158 0.0652631578947368 0.0252631578947368 0.00421052631578947 0.0463157894736842
"T" 0.15203426124197 0.25 0.175213675213675 0.197872340425532 0.121276595744681 0.101479915433404 0.0907172995780591 0.0378947368421053 0.652631578947368 0.0505263157894737 0.0778947368421053 0.126315789473684 0.174736842105263 0.117894736842105 0.875789473684211 0.0126315789473684 0.0694736842105263 0.0357894736842105 0.128421052631579 0.551578947368421
"pfm.Hsapiens.JASPAR_2014.ESRRA.MA0592.1.1" "pfm.Hsapiens.JASPAR_2014.ESRRA.MA0592.1.2" "pfm.Hsapiens.JASPAR_2014.ESRRA.MA0592.1.3" "pfm.Hsapiens.JASPAR_2014.ESRRA.MA0592.1.4" "pfm.Hsapiens.JASPAR_2014.ESRRA.MA0592.1.5" "pfm.Hsapiens.JASPAR_2014.ESRRA.MA0592.1.6" "pfm.Hsapiens.JASPAR_2014.ESRRA.MA0592.1.7" "pfm.Hsapiens.JASPAR_2014.ESRRA.MA0592.1.8" "pfm.Hsapiens.JASPAR_2014.ESRRA.MA0592.1.9" "pfm.Hsapiens.JASPAR_2014.ESRRA.MA0592.1.10" "pfm.Hsapiens.JASPAR_2014.ESRRA.MA0592.1.11"
"A" 0.0817307692307692 0.0865384615384615 0.961538461538462 0.951923076923077 0 0 0.0288461538461538 0 0.947115384615385 0.110576923076923 0.336538461538462
"C" 0.567307692307692 0.836538461538462 0.00961538461538462 0 0 0 0 0.985576923076923 0.00480769230769231 0.519230769230769 0.259615384615385
"G" 0.0528846153846154 0.0721153846153846 0.0288461538461538 0.0480769230769231 0.975961538461538 0.995192307692308 0.105769230769231 0.0144230769230769 0.0480769230769231 0.211538461538462 0.192307692307692
"T" 0.298076923076923 0.00480769230769231 0 0 0.0240384615384615 0.00480769230769231 0.865384615384615 0 0 0.158653846153846 0.211538461538462
"pfm.Hsapiens.JASPAR_2014.FOS.MA0476.1.1" "pfm.Hsapiens.JASPAR_2014.FOS.MA0476.1.2" "pfm.Hsapiens.JASPAR_2014.FOS.MA0476.1.3" "pfm.Hsapiens.JASPAR_2014.FOS.MA0476.1.4" "pfm.Hsapiens.JASPAR_2014.FOS.MA0476.1.5" "pfm.Hsapiens.JASPAR_2014.FOS.MA0476.1.6" "pfm.Hsapiens.JASPAR_2014.FOS.MA0476.1.7" "pfm.Hsapiens.JASPAR_2014.FOS.MA0476.1.8" "pfm.Hsapiens.JASPAR_2014.FOS.MA0476.1.9" "pfm.Hsapiens.JASPAR_2014.FOS.MA0476.1.10" "pfm.Hsapiens.JASPAR_2014.FOS.MA0476.1.11"
"A" 0.26802966389985 0.254286297455436 0 0 1 0.0339501973057559 0 0 1 0.00877670431351204 0.13627704449585
"C" 0.0242209824465914 0.346203565110899 0 0 0 0.478942713294326 0 1 0 0.19808817526194 0.280174173356919
"G" 0.329500612328208 0.368791672336372 0 0.922166281126684 0 0.381208327663628 0 0 0 0.0523200435433392 0.26864199210777
"T" 0.37824874132535 0.0307184650972921 1 0.0778337188733161 0 0.105898761736291 1 0 0 0.740815076881208 0.314906790039461
"pfm.Hsapiens.JASPAR_2014.FOSL1.MA0477.1.1" "pfm.Hsapiens.JASPAR_2014.FOSL1.MA0477.1.2" "pfm.Hsapiens.JASPAR_2014.FOSL1.MA0477.1.3" "pfm.Hsapiens.JASPAR_2014.FOSL1.MA0477.1.4" "pfm.Hsapiens.JASPAR_2014.FOSL1.MA0477.1.5" "pfm.Hsapiens.JASPAR_2014.FOSL1.MA0477.1.6" "pfm.Hsapiens.JASPAR_2014.FOSL1.MA0477.1.7" "pfm.Hsapiens.JASPAR_2014.FOSL1.MA0477.1.8" "pfm.Hsapiens.JASPAR_2014.FOSL1.MA0477.1.9" "pfm.Hsapiens.JASPAR_2014.FOSL1.MA0477.1.10" "pfm.Hsapiens.JASPAR_2014.FOSL1.MA0477.1.11"
"A" 0.339719271623672 0.29742033383915 0 0 1 0.0235204855842185 0 0.0335735963581184 1 0.00701820940819423 0.224582701062215
"C" 0.0225720789074355 0.0828907435508346 0 0 0 0.591805766312595 0 0.966426403641882 0 0.153831562974203 0.319423368740516
"G" 0.452200303490137 0.589719271623672 0 1 0 0.384673748103187 0 0 0 0.328907435508346 0.355652503793627
"T" 0.185508345978756 0.0299696509863429 1 0 0 0 1 0 0 0.510242792109256 0.100341426403642
"pfm.Hsapiens.JASPAR_2014.FOSL2.MA0478.1.1" "pfm.Hsapiens.JASPAR_2014.FOSL2.MA0478.1.2" "pfm.Hsapiens.JASPAR_2014.FOSL2.MA0478.1.3" "pfm.Hsapiens.JASPAR_2014.FOSL2.MA0478.1.4" "pfm.Hsapiens.JASPAR_2014.FOSL2.MA0478.1.5" "pfm.Hsapiens.JASPAR_2014.FOSL2.MA0478.1.6" "pfm.Hsapiens.JASPAR_2014.FOSL2.MA0478.1.7" "pfm.Hsapiens.JASPAR_2014.FOSL2.MA0478.1.8" "pfm.Hsapiens.JASPAR_2014.FOSL2.MA0478.1.9" "pfm.Hsapiens.JASPAR_2014.FOSL2.MA0478.1.10" "pfm.Hsapiens.JASPAR_2014.FOSL2.MA0478.1.11"
"A" 0.156637833772095 0.286761940579165 0.537984204588191 0 0 0.954306130124107 0 0 0.0385483264385107 1 0
"C" 0.186912373072584 0.111320045129748 0.0103422339225273 0 0 0.00959007145543437 0.617901466716811 0 0.961451673561489 0 0.263068822865739
"G" 0.392252726588943 0.509025949605115 0.437758555848063 0 1 0.0361037984204588 0.345618653629184 0 0 0 0.36348251222264
"T" 0.264197066566378 0.0928920646859722 0.0139150056412185 1 0 0 0.0364798796540053 1 0 0 0.373448664911621
"pfm.Hsapiens.JASPAR_2014.FOSL1.MA0477.1.1" "pfm.Hsapiens.JASPAR_2014.FOSL1.MA0477.1.2" "pfm.Hsapiens.JASPAR_2014.FOSL1.MA0477.1.3" "pfm.Hsapiens.JASPAR_2014.FOSL1.MA0477.1.4" "pfm.Hsapiens.JASPAR_2014.FOSL1.MA0477.1.5" "pfm.Hsapiens.JASPAR_2014.FOSL1.MA0477.1.6" "pfm.Hsapiens.JASPAR_2014.FOSL1.MA0477.1.7" "pfm.Hsapiens.JASPAR_2014.FOSL1.MA0477.1.8" "pfm.Hsapiens.JASPAR_2014.FOSL1.MA0477.1.9" "pfm.Hsapiens.JASPAR_2014.FOSL1.MA0477.1.10" "pfm.Hsapiens.JASPAR_2014.FOSL1.MA0477.1.11"
"A" 0.339719271623672 0.29742033383915 0 0 1 0.0235204855842185 0 0.0335735963581184 1 0.00701820940819423 0.224582701062215
"C" 0.0225720789074355 0.0828907435508346 0 0 0 0.591805766312595 0 0.966426403641882 0 0.153831562974203 0.319423368740516
"G" 0.452200303490137 0.589719271623672 0 1 0 0.384673748103187 0 0 0 0.328907435508346 0.355652503793627
"T" 0.185508345978756 0.0299696509863429 1 0 0 0 1 0 0 0.510242792109256 0.100341426403642
"pfm.Hsapiens.JASPAR_2014.FOSL2.MA0478.1.1" "pfm.Hsapiens.JASPAR_2014.FOSL2.MA0478.1.2" "pfm.Hsapiens.JASPAR_2014.FOSL2.MA0478.1.3" "pfm.Hsapiens.JASPAR_2014.FOSL2.MA0478.1.4" "pfm.Hsapiens.JASPAR_2014.FOSL2.MA0478.1.5" "pfm.Hsapiens.JASPAR_2014.FOSL2.MA0478.1.6" "pfm.Hsapiens.JASPAR_2014.FOSL2.MA0478.1.7" "pfm.Hsapiens.JASPAR_2014.FOSL2.MA0478.1.8" "pfm.Hsapiens.JASPAR_2014.FOSL2.MA0478.1.9" "pfm.Hsapiens.JASPAR_2014.FOSL2.MA0478.1.10" "pfm.Hsapiens.JASPAR_2014.FOSL2.MA0478.1.11"
"A" 0.156637833772095 0.286761940579165 0.537984204588191 0 0 0.954306130124107 0 0 0.0385483264385107 1 0
"C" 0.186912373072584 0.111320045129748 0.0103422339225273 0 0 0.00959007145543437 0.617901466716811 0 0.961451673561489 0 0.263068822865739
"G" 0.392252726588943 0.509025949605115 0.437758555848063 0 1 0.0361037984204588 0.345618653629184 0 0 0 0.36348251222264
"T" 0.264197066566378 0.0928920646859722 0.0139150056412185 1 0 0 0.0364798796540053 1 0 0 0.373448664911621
"pfm.Hsapiens.JASPAR_2014.FOXA1.MA0148.3.1" "pfm.Hsapiens.JASPAR_2014.FOXA1.MA0148.3.2" "pfm.Hsapiens.JASPAR_2014.FOXA1.MA0148.3.3" "pfm.Hsapiens.JASPAR_2014.FOXA1.MA0148.3.4" "pfm.Hsapiens.JASPAR_2014.FOXA1.MA0148.3.5" "pfm.Hsapiens.JASPAR_2014.FOXA1.MA0148.3.6" "pfm.Hsapiens.JASPAR_2014.FOXA1.MA0148.3.7" "pfm.Hsapiens.JASPAR_2014.FOXA1.MA0148.3.8" "pfm.Hsapiens.JASPAR_2014.FOXA1.MA0148.3.9" "pfm.Hsapiens.JASPAR_2014.FOXA1.MA0148.3.10" "pfm.Hsapiens.JASPAR_2014.FOXA1.MA0148.3.11" "pfm.Hsapiens.JASPAR_2014.FOXA1.MA0148.3.12" "pfm.Hsapiens.JASPAR_2014.FOXA1.MA0148.3.13" "pfm.Hsapiens.JASPAR_2014.FOXA1.MA0148.3.14" "pfm.Hsapiens.JASPAR_2014.FOXA1.MA0148.3.15"
"A" 0.196655761541258 0.211695747001091 0.139131225009088 0.324200290803344 0.00318066157760814 0.267311886586696 0 0 0 0.829334787350055 0 0.417711741185024 0.0375772446383133 0.486277717193748 0.218420574336605
"C" 0.21932933478735 0.311295892402763 0.388858596873864 0.196155943293348 0 0 0 0 0 0 0.9340239912759 0.120637949836423 0.331515812431843 4.54380225372592e-05 0.118275172664486
"G" 0.187386404943657 0.214967284623773 0.241457651762995 0.165439840058161 0.00054525627044711 0.732688113413304 0 0.0587059251181389 0.129907306434024 0.170665212649945 0 0 0.0632497273718648 0.00286259541984733 0.427798982188295
"T" 0.396628498727735 0.262041075972374 0.230552526354053 0.314203925845147 0.996274082151945 0 1 0.941294074881861 0.870092693565976 0 0.0659760087241003 0.461650308978553 0.567657215557979 0.510814249363868 0.235505270810614
"pfm.Hsapiens.JASPAR_2014.FOXP2.MA0593.1.1" "pfm.Hsapiens.JASPAR_2014.FOXP2.MA0593.1.2" "pfm.Hsapiens.JASPAR_2014.FOXP2.MA0593.1.3" "pfm.Hsapiens.JASPAR_2014.FOXP2.MA0593.1.4" "pfm.Hsapiens.JASPAR_2014.FOXP2.MA0593.1.5" "pfm.Hsapiens.JASPAR_2014.FOXP2.MA0593.1.6" "pfm.Hsapiens.JASPAR_2014.FOXP2.MA0593.1.7" "pfm.Hsapiens.JASPAR_2014.FOXP2.MA0593.1.8" "pfm.Hsapiens.JASPAR_2014.FOXP2.MA0593.1.9" "pfm.Hsapiens.JASPAR_2014.FOXP2.MA0593.1.10" "pfm.Hsapiens.JASPAR_2014.FOXP2.MA0593.1.11"
"A" 0.430809399477807 0.443864229765013 0.2088772845953 0.077023498694517 1 1 1 0 1 0.387728459530026 0.433420365535248
"C" 0.147519582245431 0.00913838120104439 0 0 0 0 0 0.988250652741514 0 0.201044386422977 0.161879895561358
"G" 0.248041775456919 0.185378590078329 0.7911227154047 0 0 0 0 0 0 0.382506527415144 0.240208877284595
"T" 0.173629242819843 0.361618798955614 0 0.922976501305483 0 0 0 0.0117493472584856 0 0.0287206266318538 0.164490861618799
"pfm.Hsapiens.JASPAR_2014.GATA2.MA0036.2.1" "pfm.Hsapiens.JASPAR_2014.GATA2.MA0036.2.2" "pfm.Hsapiens.JASPAR_2014.GATA2.MA0036.2.3" "pfm.Hsapiens.JASPAR_2014.GATA2.MA0036.2.4" "pfm.Hsapiens.JASPAR_2014.GATA2.MA0036.2.5" "pfm.Hsapiens.JASPAR_2014.GATA2.MA0036.2.6" "pfm.Hsapiens.JASPAR_2014.GATA2.MA0036.2.7" "pfm.Hsapiens.JASPAR_2014.GATA2.MA0036.2.8" "pfm.Hsapiens.JASPAR_2014.GATA2.MA0036.2.9" "pfm.Hsapiens.JASPAR_2014.GATA2.MA0036.2.10" "pfm.Hsapiens.JASPAR_2014.GATA2.MA0036.2.11" "pfm.Hsapiens.JASPAR_2014.GATA2.MA0036.2.12" "pfm.Hsapiens.JASPAR_2014.GATA2.MA0036.2.13" "pfm.Hsapiens.JASPAR_2014.GATA2.MA0036.2.14"
"A" 0.358219178082192 0.256849315068493 0.355022831050228 0.239954337899543 0.00730593607305936 0.00205479452054795 0 0.0116438356164384 1 0 0 0.279680365296804 0.0237442922374429 0.28675799086758
"C" 0.129452054794521 0.175342465753425 0.166438356164384 0.11986301369863 0.241324200913242 0.688356164383562 0.0438356164383562 0 0 0 1 0 0.40296803652968 0.270547945205479
"G" 0.172146118721461 0.390182648401826 0.278538812785388 0.0974885844748858 0.174657534246575 0.208675799086758 0 0 0 0 0 0 0.449086757990868 0.0511415525114155
"T" 0.340182648401826 0.177625570776256 0.2 0.542694063926941 0.576712328767123 0.100913242009132 0.956164383561644 0.988356164383562 0 1 0 0.720319634703196 0.124200913242009 0.391552511415525
"pfm.Hsapiens.JASPAR_2014.GATA3.MA0037.2.1" "pfm.Hsapiens.JASPAR_2014.GATA3.MA0037.2.2" "pfm.Hsapiens.JASPAR_2014.GATA3.MA0037.2.3" "pfm.Hsapiens.JASPAR_2014.GATA3.MA0037.2.4" "pfm.Hsapiens.JASPAR_2014.GATA3.MA0037.2.5" "pfm.Hsapiens.JASPAR_2014.GATA3.MA0037.2.6" "pfm.Hsapiens.JASPAR_2014.GATA3.MA0037.2.7" "pfm.Hsapiens.JASPAR_2014.GATA3.MA0037.2.8"
"A" 1 0 1 0 1 1 0.278738115816767 0.604148660328436
"C" 0 0 0 0 0 0 0 0.153846153846154
"G" 0 1 0 0 0 0 0.721261884183232 0.242005185825411
"T" 0 0 0 1 0 0 0 0
"pfm.Hsapiens.JASPAR_2014.HNF4A.MA0114.2.1" "pfm.Hsapiens.JASPAR_2014.HNF4A.MA0114.2.2" "pfm.Hsapiens.JASPAR_2014.HNF4A.MA0114.2.3" "pfm.Hsapiens.JASPAR_2014.HNF4A.MA0114.2.4" "pfm.Hsapiens.JASPAR_2014.HNF4A.MA0114.2.5" "pfm.Hsapiens.JASPAR_2014.HNF4A.MA0114.2.6" "pfm.Hsapiens.JASPAR_2014.HNF4A.MA0114.2.7" "pfm.Hsapiens.JASPAR_2014.HNF4A.MA0114.2.8" "pfm.Hsapiens.JASPAR_2014.HNF4A.MA0114.2.9" "pfm.Hsapiens.JASPAR_2014.HNF4A.MA0114.2.10" "pfm.Hsapiens.JASPAR_2014.HNF4A.MA0114.2.11" "pfm.Hsapiens.JASPAR_2014.HNF4A.MA0114.2.12" "pfm.Hsapiens.JASPAR_2014.HNF4A.MA0114.2.13" "pfm.Hsapiens.JASPAR_2014.HNF4A.MA0114.2.14" "pfm.Hsapiens.JASPAR_2014.HNF4A.MA0114.2.15"
"A" 0.164957061068702 0.103232347328244 0.0499165076335878 0.362297232824427 0.657562022900763 0.00697757633587786 0.00155057251908397 0.0106154580152672 0 0.0515267175572519 0.314289122137405 0.364921278625954 0.0689408396946565 0.111521946564885 0.123449427480916
"C" 0.356094942748092 0.0429389312977099 0.00304150763358779 0.110090648854962 0.263895515267176 0.986104484732824 0.0972089694656489 0.157263835877863 0.0103172709923664 0.00208730916030534 0.223342080152672 0.337130248091603 0.80456822519084 0.387523854961832 0.384661259541985
"G" 0.236999045801527 0.0540911259541985 0.942867366412214 0.499165076335878 0.0196207061068702 0.00399570610687023 0 0.021886927480916 0.0242724236641221 0.938752385496183 0.318463740458015 0.0991173664122137 0.0209923664122137 0.0247495229007634 0.178971851145038
"T" 0.241948950381679 0.799737595419847 0.00417461832061069 0.0284470419847328 0.0589217557251908 0.00292223282442748 0.901240458015267 0.810233778625954 0.965410305343511 0.00763358778625954 0.143905057251908 0.198831106870229 0.10549856870229 0.476204675572519 0.312917461832061
"pfm.Hsapiens.JASPAR_2014.HNF4G.MA0484.1.1" "pfm.Hsapiens.JASPAR_2014.HNF4G.MA0484.1.2" "pfm.Hsapiens.JASPAR_2014.HNF4G.MA0484.1.3" "pfm.Hsapiens.JASPAR_2014.HNF4G.MA0484.1.4" "pfm.Hsapiens.JASPAR_2014.HNF4G.MA0484.1.5" "pfm.Hsapiens.JASPAR_2014.HNF4G.MA0484.1.6" "pfm.Hsapiens.JASPAR_2014.HNF4G.MA0484.1.7" "pfm.Hsapiens.JASPAR_2014.HNF4G.MA0484.1.8" "pfm.Hsapiens.JASPAR_2014.HNF4G.MA0484.1.9" "pfm.Hsapiens.JASPAR_2014.HNF4G.MA0484.1.10" "pfm.Hsapiens.JASPAR_2014.HNF4G.MA0484.1.11" "pfm.Hsapiens.JASPAR_2014.HNF4G.MA0484.1.12" "pfm.Hsapiens.JASPAR_2014.HNF4G.MA0484.1.13" "pfm.Hsapiens.JASPAR_2014.HNF4G.MA0484.1.14" "pfm.Hsapiens.JASPAR_2014.HNF4G.MA0484.1.15"
"A" 0.371773169699535 0.344794752433347 0.496826068556919 0.116694879390605 0.205670757511638 0.159860347016504 0 0.98846804909014 0.834638171815489 0.895471857807871 0.0104739737621667 0.034278459585273 0.0238044858231062 0.0168218366483284 0.717837494710114
"C" 0.197206940330089 0.161976301311892 0.0107913669064748 0.0212653406686416 0.0754337706305544 0.303639441388066 0.933876428269149 0.00581887431231485 0.0086754126110876 0 0.000634786288616166 0.0151290732120186 0.458950486669488 0.886267456622937 0.0840033855268726
"G" 0.212759204401185 0.405205247566653 0.403195090986035 0.79136690647482 0.349238256453661 0.241112991959374 0.0233812949640288 0.00571307659754549 0.156686415573424 0.0992382564536606 0.962547608971646 0.383410918324164 0.117118070249683 0.00899280575539568 0.0588235294117647
"T" 0.218260685569192 0.0880236986881083 0.0891874735505713 0.0706728734659331 0.369657215404147 0.295387219636056 0.0427422767668218 0 0 0.00528988573846805 0.0263436309775709 0.567181548878544 0.400126957257723 0.087917900973339 0.139335590351248
"pfm.Hsapiens.JASPAR_2014.HSF1.MA0486.1.1" "pfm.Hsapiens.JASPAR_2014.HSF1.MA0486.1.2" "pfm.Hsapiens.JASPAR_2014.HSF1.MA0486.1.3" "pfm.Hsapiens.JASPAR_2014.HSF1.MA0486.1.4" "pfm.Hsapiens.JASPAR_2014.HSF1.MA0486.1.5" "pfm.Hsapiens.JASPAR_2014.HSF1.MA0486.1.6" "pfm.Hsapiens.JASPAR_2014.HSF1.MA0486.1.7" "pfm.Hsapiens.JASPAR_2014.HSF1.MA0486.1.8" "pfm.Hsapiens.JASPAR_2014.HSF1.MA0486.1.9" "pfm.Hsapiens.JASPAR_2014.HSF1.MA0486.1.10" "pfm.Hsapiens.JASPAR_2014.HSF1.MA0486.1.11" "pfm.Hsapiens.JASPAR_2014.HSF1.MA0486.1.12" "pfm.Hsapiens.JASPAR_2014.HSF1.MA0486.1.13" "pfm.Hsapiens.JASPAR_2014.HSF1.MA0486.1.14" "pfm.Hsapiens.JASPAR_2014.HSF1.MA0486.1.15"
"A" 0.111111111111111 0.0355555555555556 0.0133333333333333 0.00444444444444444 0.0177777777777778 0.568888888888889 0 0.831111111111111 0.826666666666667 0.195555555555556 0.173333333333333 0.0577777777777778 0.0355555555555556 0 0.0266666666666667
"C" 0.364444444444444 0.115555555555556 0.0488888888888889 0.986666666666667 0.315555555555556 0.0311111111111111 0 0.106666666666667 0.0266666666666667 0.28 0.275555555555556 0.0711111111111111 0.0222222222222222 0.968888888888889 0.391111111111111
"G" 0.248888888888889 0.0533333333333333 0.0355555555555556 0.00888888888888889 0.0266666666666667 0.395555555555556 1 0.0133333333333333 0.0666666666666667 0.324444444444444 0.297777777777778 0.04 0.0177777777777778 0.00888888888888889 0.08
"T" 0.275555555555556 0.795555555555556 0.902222222222222 0 0.64 0.00444444444444444 0 0.0488888888888889 0.08 0.2 0.253333333333333 0.831111111111111 0.924444444444444 0.0222222222222222 0.502222222222222
"pfm.Hsapiens.JASPAR_2014.IRF1.MA0050.2.1" "pfm.Hsapiens.JASPAR_2014.IRF1.MA0050.2.2" "pfm.Hsapiens.JASPAR_2014.IRF1.MA0050.2.3" "pfm.Hsapiens.JASPAR_2014.IRF1.MA0050.2.4" "pfm.Hsapiens.JASPAR_2014.IRF1.MA0050.2.5" "pfm.Hsapiens.JASPAR_2014.IRF1.MA0050.2.6" "pfm.Hsapiens.JASPAR_2014.IRF1.MA0050.2.7" "pfm.Hsapiens.JASPAR_2014.IRF1.MA0050.2.8" "pfm.Hsapiens.JASPAR_2014.IRF1.MA0050.2.9" "pfm.Hsapiens.JASPAR_2014.IRF1.MA0050.2.10" "pfm.Hsapiens.JASPAR_2014.IRF1.MA0050.2.11" "pfm.Hsapiens.JASPAR_2014.IRF1.MA0050.2.12" "pfm.Hsapiens.JASPAR_2014.IRF1.MA0050.2.13" "pfm.Hsapiens.JASPAR_2014.IRF1.MA0050.2.14" "pfm.Hsapiens.JASPAR_2014.IRF1.MA0050.2.15" "pfm.Hsapiens.JASPAR_2014.IRF1.MA0050.2.16" "pfm.Hsapiens.JASPAR_2014.IRF1.MA0050.2.17" "pfm.Hsapiens.JASPAR_2014.IRF1.MA0050.2.18" "pfm.Hsapiens.JASPAR_2014.IRF1.MA0050.2.19" "pfm.Hsapiens.JASPAR_2014.IRF1.MA0050.2.20" "pfm.Hsapiens.JASPAR_2014.IRF1.MA0050.2.21"
"A" 0.23201174743025 0.184287812041116 0.127019089574156 0.101321585903084 0.539647577092511 0.0176211453744493 0.00881057268722467 0 0 0 0.670337738619677 0.0146842878120411 0.0117474302496329 0.00513950073421439 0.00807635829662261 0.0124816446402349 0.376651982378855 0.160058737151248 0.106461086637298 0.145374449339207 0.121879588839941
"C" 0.234948604992658 0.208516886930984 0.237885462555066 0.315712187958884 0.0741556534508076 0.581497797356828 0 0.0227606461086637 0.0411160058737151 0.917033773861968 0.0286343612334802 0.577826725403818 0.000734214390602056 0.0102790014684288 0.0425844346549192 0.751101321585903 0.179882525697504 0.340675477239354 0.136563876651982 0.141703377386197 0.24302496328928
"G" 0.195301027900147 0.184287812041116 0.155653450807636 0.108663729809104 0.265051395007342 0.37151248164464 0 0 0.00293685756240822 0 0.174743024963289 0.253303964757709 0 0.00367107195301028 0 0.0205580029368576 0.193098384728341 0.213656387665198 0.0837004405286344 0.0726872246696035 0.11086637298091
"T" 0.337738619676946 0.422907488986784 0.479441997063142 0.474302496328928 0.121145374449339 0.0293685756240822 0.991189427312775 0.977239353891336 0.955947136563877 0.0829662261380323 0.126284875183554 0.154185022026432 0.987518355359765 0.980910425844347 0.949339207048458 0.215859030837004 0.250367107195301 0.2856093979442 0.673274596182085 0.640234948604993 0.524229074889868
"pfm.Hsapiens.JASPAR_2014.BATF..JUN.MA0462.1.1" "pfm.Hsapiens.JASPAR_2014.BATF..JUN.MA0462.1.2" "pfm.Hsapiens.JASPAR_2014.BATF..JUN.MA0462.1.3" "pfm.Hsapiens.JASPAR_2014.BATF..JUN.MA0462.1.4" "pfm.Hsapiens.JASPAR_2014.BATF..JUN.MA0462.1.5" "pfm.Hsapiens.JASPAR_2014.BATF..JUN.MA0462.1.6" "pfm.Hsapiens.JASPAR_2014.BATF..JUN.MA0462.1.7" "pfm.Hsapiens.JASPAR_2014.BATF..JUN.MA0462.1.8" "pfm.Hsapiens.JASPAR_2014.BATF..JUN.MA0462.1.9" "pfm.Hsapiens.JASPAR_2014.BATF..JUN.MA0462.1.10" "pfm.Hsapiens.JASPAR_2014.BATF..JUN.MA0462.1.11"
"A" 0.292910093138187 0.454476335297472 0.429481087245771 0.784831781030222 0 0 1 0.0556928340619654 0 0.122695305075081 0.975479946778179
"C" 0.0457137426344801 0.0525565481847557 0.0161566242159285 0.140467591712602 0 0 0 0.477665842995628 0 0.816384717734271 0
"G" 0.488120129252994 0.274567572704809 0.210891465500855 0 0 0.985934233035545 0 0.466641322942406 0 0.0609199771906482 0
"T" 0.173256034974339 0.218399543812963 0.343470823037445 0.0747006272571754 1 0.0140657669644554 0 0 1 0 0.0245200532218209
"pfm.Hsapiens.JASPAR_2014.JUN.MA0488.1.1" "pfm.Hsapiens.JASPAR_2014.JUN.MA0488.1.2" "pfm.Hsapiens.JASPAR_2014.JUN.MA0488.1.3" "pfm.Hsapiens.JASPAR_2014.JUN.MA0488.1.4" "pfm.Hsapiens.JASPAR_2014.JUN.MA0488.1.5" "pfm.Hsapiens.JASPAR_2014.JUN.MA0488.1.6" "pfm.Hsapiens.JASPAR_2014.JUN.MA0488.1.7" "pfm.Hsapiens.JASPAR_2014.JUN.MA0488.1.8" "pfm.Hsapiens.JASPAR_2014.JUN.MA0488.1.9" "pfm.Hsapiens.JASPAR_2014.JUN.MA0488.1.10" "pfm.Hsapiens.JASPAR_2014.JUN.MA0488.1.11" "pfm.Hsapiens.JASPAR_2014.JUN.MA0488.1.12" "pfm.Hsapiens.JASPAR_2014.JUN.MA0488.1.13"
"A" 0.388258298359405 0.339374284624189 0.309805417779473 0.788153376573827 0 0 0.999952308279283 0 0 0.0447348340328119 0.329263639832125 1 0.00968141930560855
"C" 0.133155284242655 0.140118275467379 0.0907573445249905 0.0347672644028997 0 0 0 0.163964135826021 0.0289965661961084 0.168399465852728 0.670736360167875 0 0.176650133536818
"G" 0.233403281190385 0.237743227775658 0.461751239984739 0.177079359023274 0 0.994324685234643 0 0.215185043876383 0.971003433803892 0 0 0 0.04845478824876
"T" 0.245183136207554 0.282764212132774 0.137685997710797 0 1 0.00567531476535673 4.76917207172835e-05 0.620850820297596 0 0.78686570011446 0 0 0.765213658908813
"pfm.Hsapiens.JASPAR_2014.JUN..var.2..MA0489.1.1" "pfm.Hsapiens.JASPAR_2014.JUN..var.2..MA0489.1.2" "pfm.Hsapiens.JASPAR_2014.JUN..var.2..MA0489.1.3" "pfm.Hsapiens.JASPAR_2014.JUN..var.2..MA0489.1.4" "pfm.Hsapiens.JASPAR_2014.JUN..var.2..MA0489.1.5" "pfm.Hsapiens.JASPAR_2014.JUN..var.2..MA0489.1.6" "pfm.Hsapiens.JASPAR_2014.JUN..var.2..MA0489.1.7" "pfm.Hsapiens.JASPAR_2014.JUN..var.2..MA0489.1.8" "pfm.Hsapiens.JASPAR_2014.JUN..var.2..MA0489.1.9" "pfm.Hsapiens.JASPAR_2014.JUN..var.2..MA0489.1.10" "pfm.Hsapiens.JASPAR_2014.JUN..var.2..MA0489.1.11" "pfm.Hsapiens.JASPAR_2014.JUN..var.2..MA0489.1.12" "pfm.Hsapiens.JASPAR_2014.JUN..var.2..MA0489.1.13" "pfm.Hsapiens.JASPAR_2014.JUN..var.2..MA0489.1.14"
"A" 0.442862358525009 0.358433734939759 0.340087623220153 0.401241328952172 0.37842278203724 0.541255932822198 0 0 0.999726177437021 0.0348667396860168 0.0181635633442862 0.0872581234027017 1 0.0343190945600584
"C" 0.114092734574662 0.120847024461482 0.102866009492516 0.102409638554217 0.0541255932822198 0.0906352683461117 0 0 0 0.520627966411099 0 0.912741876597298 0 0.229006936838262
"G" 0.257210660825119 0.37513691128149 0.39521723256663 0.315899963490325 0.384538152610442 0.36810879883169 0 1 0 0.373311427528295 0 0 0 0.241420226359985
"T" 0.18583424607521 0.145582329317269 0.161829134720701 0.180449069003286 0.182913472070099 0 1 0 0.000273822562979189 0.0711938663745893 0.981836436655714 0 0 0.495253742241694
"pfm.Hsapiens.JASPAR_2014.JUNB.MA0490.1.1" "pfm.Hsapiens.JASPAR_2014.JUNB.MA0490.1.2" "pfm.Hsapiens.JASPAR_2014.JUNB.MA0490.1.3" "pfm.Hsapiens.JASPAR_2014.JUNB.MA0490.1.4" "pfm.Hsapiens.JASPAR_2014.JUNB.MA0490.1.5" "pfm.Hsapiens.JASPAR_2014.JUNB.MA0490.1.6" "pfm.Hsapiens.JASPAR_2014.JUNB.MA0490.1.7" "pfm.Hsapiens.JASPAR_2014.JUNB.MA0490.1.8" "pfm.Hsapiens.JASPAR_2014.JUNB.MA0490.1.9" "pfm.Hsapiens.JASPAR_2014.JUNB.MA0490.1.10" "pfm.Hsapiens.JASPAR_2014.JUNB.MA0490.1.11"
"A" 0.212158662900188 0.297492937853107 0.493408662900188 0 0 1 0 0 0.0739171374764595 1 0.0433145009416196
"C" 0.198093220338983 0.0622057438794727 0.0342514124293785 0 0 0 0.580214218455744 0 0.92608286252354 0 0.174317325800377
"G" 0.352106873822976 0.495939265536723 0.472339924670433 0 1 0 0.369644538606403 0 0 0 0.359992937853107
"T" 0.237641242937853 0.144362052730697 0 1 0 0 0.0501412429378531 1 0 0 0.422375235404896
"pfm.Hsapiens.JASPAR_2014.JUND.MA0491.1.1" "pfm.Hsapiens.JASPAR_2014.JUND.MA0491.1.2" "pfm.Hsapiens.JASPAR_2014.JUND.MA0491.1.3" "pfm.Hsapiens.JASPAR_2014.JUND.MA0491.1.4" "pfm.Hsapiens.JASPAR_2014.JUND.MA0491.1.5" "pfm.Hsapiens.JASPAR_2014.JUND.MA0491.1.6" "pfm.Hsapiens.JASPAR_2014.JUND.MA0491.1.7" "pfm.Hsapiens.JASPAR_2014.JUND.MA0491.1.8" "pfm.Hsapiens.JASPAR_2014.JUND.MA0491.1.9" "pfm.Hsapiens.JASPAR_2014.JUND.MA0491.1.10" "pfm.Hsapiens.JASPAR_2014.JUND.MA0491.1.11"
"A" 0.320046499612503 0.391707569103591 0 0 1 0 0 0.0399638336347197 1 0 0.149470421079824
"C" 0.0196073366055283 0.124618961508654 0 0 0 0.590467579436838 0 0.96003616636528 0 0.132678894342547 0.386360113665719
"G" 0.352363730302247 0.483673469387755 0 1 0 0.363678636011367 0 0 0 0.0594420046499613 0.321079824334797
"T" 0.307982433479721 0 1 0 0 0.0458537845517954 1 0 0 0.807879101007492 0.143089640919659
"pfm.Hsapiens.JASPAR_2014.JUND..var.2..MA0492.1.1" "pfm.Hsapiens.JASPAR_2014.JUND..var.2..MA0492.1.2" "pfm.Hsapiens.JASPAR_2014.JUND..var.2..MA0492.1.3" "pfm.Hsapiens.JASPAR_2014.JUND..var.2..MA0492.1.4" "pfm.Hsapiens.JASPAR_2014.JUND..var.2..MA0492.1.5" "pfm.Hsapiens.JASPAR_2014.JUND..var.2..MA0492.1.6" "pfm.Hsapiens.JASPAR_2014.JUND..var.2..MA0492.1.7" "pfm.Hsapiens.JASPAR_2014.JUND..var.2..MA0492.1.8" "pfm.Hsapiens.JASPAR_2014.JUND..var.2..MA0492.1.9" "pfm.Hsapiens.JASPAR_2014.JUND..var.2..MA0492.1.10" "pfm.Hsapiens.JASPAR_2014.JUND..var.2..MA0492.1.11" "pfm.Hsapiens.JASPAR_2014.JUND..var.2..MA0492.1.12" "pfm.Hsapiens.JASPAR_2014.JUND..var.2..MA0492.1.13" "pfm.Hsapiens.JASPAR_2014.JUND..var.2..MA0492.1.14" "pfm.Hsapiens.JASPAR_2014.JUND..var.2..MA0492.1.15"
"A" 0.340400225981981 0.399512354672772 0.334839879872736 0.40486455948381 0.753679640807588 0 0 1 0 0.152359430287532 0 0.261455205019179 1 0.00793910380303886 0.304927001873272
"C" 0.128631322291933 0.0959828729446047 0.143795902589872 0.0729089233147988 0.0050251256281407 0 0 0 0.309416907020309 0.0542356754185127 0.117005144063513 0.734352234545509 0 0.162647557313193 0.322351401980316
"G" 0.237756831494752 0.259314323094764 0.241146561208409 0.468645000148672 0.241295233564271 0 0.996431863459308 0 0.246409562605929 0.793404894293955 0 0.00419256043531266 0 0.0715708721120395 0.188843626416104
"T" 0.293211620231334 0.245190449287859 0.280217656328982 0.0535815170527192 0 1 0.00356813654069162 0 0.444173530373762 0 0.882994855936487 0 0 0.757842466771729 0.183877969730308
"pfm.Hsapiens.JASPAR_2014.JUNB.MA0490.1.1" "pfm.Hsapiens.JASPAR_2014.JUNB.MA0490.1.2" "pfm.Hsapiens.JASPAR_2014.JUNB.MA0490.1.3" "pfm.Hsapiens.JASPAR_2014.JUNB.MA0490.1.4" "pfm.Hsapiens.JASPAR_2014.JUNB.MA0490.1.5" "pfm.Hsapiens.JASPAR_2014.JUNB.MA0490.1.6" "pfm.Hsapiens.JASPAR_2014.JUNB.MA0490.1.7" "pfm.Hsapiens.JASPAR_2014.JUNB.MA0490.1.8" "pfm.Hsapiens.JASPAR_2014.JUNB.MA0490.1.9" "pfm.Hsapiens.JASPAR_2014.JUNB.MA0490.1.10" "pfm.Hsapiens.JASPAR_2014.JUNB.MA0490.1.11"
"A" 0.212158662900188 0.297492937853107 0.493408662900188 0 0 1 0 0 0.0739171374764595 1 0.0433145009416196
"C" 0.198093220338983 0.0622057438794727 0.0342514124293785 0 0 0 0.580214218455744 0 0.92608286252354 0 0.174317325800377
"G" 0.352106873822976 0.495939265536723 0.472339924670433 0 1 0 0.369644538606403 0 0 0 0.359992937853107
"T" 0.237641242937853 0.144362052730697 0 1 0 0 0.0501412429378531 1 0 0 0.422375235404896
"pfm.Hsapiens.JASPAR_2014.JUND.MA0491.1.1" "pfm.Hsapiens.JASPAR_2014.JUND.MA0491.1.2" "pfm.Hsapiens.JASPAR_2014.JUND.MA0491.1.3" "pfm.Hsapiens.JASPAR_2014.JUND.MA0491.1.4" "pfm.Hsapiens.JASPAR_2014.JUND.MA0491.1.5" "pfm.Hsapiens.JASPAR_2014.JUND.MA0491.1.6" "pfm.Hsapiens.JASPAR_2014.JUND.MA0491.1.7" "pfm.Hsapiens.JASPAR_2014.JUND.MA0491.1.8" "pfm.Hsapiens.JASPAR_2014.JUND.MA0491.1.9" "pfm.Hsapiens.JASPAR_2014.JUND.MA0491.1.10" "pfm.Hsapiens.JASPAR_2014.JUND.MA0491.1.11"
"A" 0.320046499612503 0.391707569103591 0 0 1 0 0 0.0399638336347197 1 0 0.149470421079824
"C" 0.0196073366055283 0.124618961508654 0 0 0 0.590467579436838 0 0.96003616636528 0 0.132678894342547 0.386360113665719
"G" 0.352363730302247 0.483673469387755 0 1 0 0.363678636011367 0 0 0 0.0594420046499613 0.321079824334797
"T" 0.307982433479721 0 1 0 0 0.0458537845517954 1 0 0 0.807879101007492 0.143089640919659
"pfm.Hsapiens.JASPAR_2014.JUND..var.2..MA0492.1.1" "pfm.Hsapiens.JASPAR_2014.JUND..var.2..MA0492.1.2" "pfm.Hsapiens.JASPAR_2014.JUND..var.2..MA0492.1.3" "pfm.Hsapiens.JASPAR_2014.JUND..var.2..MA0492.1.4" "pfm.Hsapiens.JASPAR_2014.JUND..var.2..MA0492.1.5" "pfm.Hsapiens.JASPAR_2014.JUND..var.2..MA0492.1.6" "pfm.Hsapiens.JASPAR_2014.JUND..var.2..MA0492.1.7" "pfm.Hsapiens.JASPAR_2014.JUND..var.2..MA0492.1.8" "pfm.Hsapiens.JASPAR_2014.JUND..var.2..MA0492.1.9" "pfm.Hsapiens.JASPAR_2014.JUND..var.2..MA0492.1.10" "pfm.Hsapiens.JASPAR_2014.JUND..var.2..MA0492.1.11" "pfm.Hsapiens.JASPAR_2014.JUND..var.2..MA0492.1.12" "pfm.Hsapiens.JASPAR_2014.JUND..var.2..MA0492.1.13" "pfm.Hsapiens.JASPAR_2014.JUND..var.2..MA0492.1.14" "pfm.Hsapiens.JASPAR_2014.JUND..var.2..MA0492.1.15"
"A" 0.340400225981981 0.399512354672772 0.334839879872736 0.40486455948381 0.753679640807588 0 0 1 0 0.152359430287532 0 0.261455205019179 1 0.00793910380303886 0.304927001873272
"C" 0.128631322291933 0.0959828729446047 0.143795902589872 0.0729089233147988 0.0050251256281407 0 0 0 0.309416907020309 0.0542356754185127 0.117005144063513 0.734352234545509 0 0.162647557313193 0.322351401980316
"G" 0.237756831494752 0.259314323094764 0.241146561208409 0.468645000148672 0.241295233564271 0 0.996431863459308 0 0.246409562605929 0.793404894293955 0 0.00419256043531266 0 0.0715708721120395 0.188843626416104
"T" 0.293211620231334 0.245190449287859 0.280217656328982 0.0535815170527192 0 1 0.00356813654069162 0 0.444173530373762 0 0.882994855936487 0 0 0.757842466771729 0.183877969730308
"pfm.Hsapiens.JASPAR_2014.MAFF.MA0495.1.1" "pfm.Hsapiens.JASPAR_2014.MAFF.MA0495.1.2" "pfm.Hsapiens.JASPAR_2014.MAFF.MA0495.1.3" "pfm.Hsapiens.JASPAR_2014.MAFF.MA0495.1.4" "pfm.Hsapiens.JASPAR_2014.MAFF.MA0495.1.5" "pfm.Hsapiens.JASPAR_2014.MAFF.MA0495.1.6" "pfm.Hsapiens.JASPAR_2014.MAFF.MA0495.1.7" "pfm.Hsapiens.JASPAR_2014.MAFF.MA0495.1.8" "pfm.Hsapiens.JASPAR_2014.MAFF.MA0495.1.9" "pfm.Hsapiens.JASPAR_2014.MAFF.MA0495.1.10" "pfm.Hsapiens.JASPAR_2014.MAFF.MA0495.1.11" "pfm.Hsapiens.JASPAR_2014.MAFF.MA0495.1.12" "pfm.Hsapiens.JASPAR_2014.MAFF.MA0495.1.13" "pfm.Hsapiens.JASPAR_2014.MAFF.MA0495.1.14" "pfm.Hsapiens.JASPAR_2014.MAFF.MA0495.1.15" "pfm.Hsapiens.JASPAR_2014.MAFF.MA0495.1.16" "pfm.Hsapiens.JASPAR_2014.MAFF.MA0495.1.17" "pfm.Hsapiens.JASPAR_2014.MAFF.MA0495.1.18"
"A" 0.121488894676141 0.244744968190781 0.234978979872763 0.274117340674876 0.608802410803973 0.158357825811972 0.018564678745489 0.0602328955690316 0.99198258863797 0.00719892853156739 0 0.90665575356226 0.372632910450538 0.397299006659474 0.338907697458983 0.262974813051081 0.193775810111983 0.237006585066409
"C" 0.230458722422709 0.550187879013356 0.197458982849064 0.112113545890844 0.0890844153428327 0.30490345622977 0.00598980616838424 0.939767104430968 0 0 0.998939692696901 0.00708731723650433 0.141820752260129 0.0622977045276982 0.0746679563971874 0.133133673127721 0.204806726440716 0.200732914170914
"G" 0.499441943524685 0.0401242605751702 0.0478068380520109 0.403567841065516 0.109323263514268 0.47847762193534 0.00582238922578965 0 0 0.880557312400015 0 0.0138770043528405 0.174188027828416 0.0484207001748577 0.0353063730049481 0.0653298113769113 0.156739462033558 0.176680680084825
"T" 0.148610439376465 0.164942892220693 0.519755199226162 0.210201272368764 0.192789910338926 0.0582610960229175 0.969623125860337 0 0.00801741136202984 0.112243759068418 0.00106030730309907 0.0723799248483947 0.311358309460917 0.49198258863797 0.551117973138882 0.538561702444287 0.444678001413743 0.385579820677853
"pfm.Hsapiens.JASPAR_2014.MAFK.MA0496.1.1" "pfm.Hsapiens.JASPAR_2014.MAFK.MA0496.1.2" "pfm.Hsapiens.JASPAR_2014.MAFK.MA0496.1.3" "pfm.Hsapiens.JASPAR_2014.MAFK.MA0496.1.4" "pfm.Hsapiens.JASPAR_2014.MAFK.MA0496.1.5" "pfm.Hsapiens.JASPAR_2014.MAFK.MA0496.1.6" "pfm.Hsapiens.JASPAR_2014.MAFK.MA0496.1.7" "pfm.Hsapiens.JASPAR_2014.MAFK.MA0496.1.8" "pfm.Hsapiens.JASPAR_2014.MAFK.MA0496.1.9" "pfm.Hsapiens.JASPAR_2014.MAFK.MA0496.1.10" "pfm.Hsapiens.JASPAR_2014.MAFK.MA0496.1.11" "pfm.Hsapiens.JASPAR_2014.MAFK.MA0496.1.12" "pfm.Hsapiens.JASPAR_2014.MAFK.MA0496.1.13" "pfm.Hsapiens.JASPAR_2014.MAFK.MA0496.1.14" "pfm.Hsapiens.JASPAR_2014.MAFK.MA0496.1.15"
"A" 0.281756867905906 0.250682678072051 0.28568843559796 0.571886823490706 0.169978614903767 0 0.0439052475736141 1 0 0 0.952360585622635 0.386099687448594 0.446849810824149 0.343230794538575 0.284290179305807
"C" 0.487974995887481 0.218424082908373 0.152508636288863 0.0799802599111696 0.286757690409607 0.00429346932061194 0.956094752426386 0 0 0.999210396446784 0.00707353183089324 0.160799473597631 0.0651751932883698 0.0860174370784668 0.152804737621319
"G" 0.074666886000987 0.0639249876624445 0.351044579700609 0.13211054449745 0.481510116795526 0 0 0 0.913620661292976 0.000789603553215989 0 0.162082579371607 0.0208586938641224 0.0259088665898997 0.0443987497943741
"T" 0.155601250205626 0.466968251357131 0.210758348412568 0.216022372100674 0.0617535778911005 0.995706530679388 0 0 0.0863793387070242 0 0.0405658825464715 0.291018259582168 0.467116302023359 0.544842901793058 0.5185063332785
"pfm.Hsapiens.JASPAR_2014.MYC..MAX.MA0059.1.1" "pfm.Hsapiens.JASPAR_2014.MYC..MAX.MA0059.1.2" "pfm.Hsapiens.JASPAR_2014.MYC..MAX.MA0059.1.3" "pfm.Hsapiens.JASPAR_2014.MYC..MAX.MA0059.1.4" "pfm.Hsapiens.JASPAR_2014.MYC..MAX.MA0059.1.5" "pfm.Hsapiens.JASPAR_2014.MYC..MAX.MA0059.1.6" "pfm.Hsapiens.JASPAR_2014.MYC..MAX.MA0059.1.7" "pfm.Hsapiens.JASPAR_2014.MYC..MAX.MA0059.1.8" "pfm.Hsapiens.JASPAR_2014.MYC..MAX.MA0059.1.9" "pfm.Hsapiens.JASPAR_2014.MYC..MAX.MA0059.1.10" "pfm.Hsapiens.JASPAR_2014.MYC..MAX.MA0059.1.11"
"A" 0.333333333333333 0.714285714285714 0.0952380952380952 0.0476190476190476 1 0 0.0476190476190476 0 0 0.0476190476190476 0.142857142857143
"C" 0.0476190476190476 0.0476190476190476 0.428571428571429 0.952380952380952 0 0.952380952380952 0 0.0476190476190476 0 0.0476190476190476 0.238095238095238
"G" 0.428571428571429 0.19047619047619 0.428571428571429 0 0 0 0.952380952380952 0 1 0.857142857142857 0
"T" 0.19047619047619 0.0476190476190476 0.0476190476190476 0 0 0.0476190476190476 0 0.952380952380952 0 0.0476190476190476 0.619047619047619
"pfm.Hsapiens.JASPAR_2014.MAX.MA0058.2.1" "pfm.Hsapiens.JASPAR_2014.MAX.MA0058.2.2" "pfm.Hsapiens.JASPAR_2014.MAX.MA0058.2.3" "pfm.Hsapiens.JASPAR_2014.MAX.MA0058.2.4" "pfm.Hsapiens.JASPAR_2014.MAX.MA0058.2.5" "pfm.Hsapiens.JASPAR_2014.MAX.MA0058.2.6" "pfm.Hsapiens.JASPAR_2014.MAX.MA0058.2.7" "pfm.Hsapiens.JASPAR_2014.MAX.MA0058.2.8" "pfm.Hsapiens.JASPAR_2014.MAX.MA0058.2.9" "pfm.Hsapiens.JASPAR_2014.MAX.MA0058.2.10"
"A" 0.511174435171993 0.551882760024425 0.204111540810096 0 1 0 0.798615916955017 0 0 0.00496641563199674
"C" 0.0301648687156524 0.0452676572359047 0.146020761245675 1 0 1 0 0 0 0.117606350498677
"G" 0.3355587217586 0.276043150824344 0.511744351719927 0 0 0 0.201384083044983 0 1 0.577813962955424
"T" 0.123101974353755 0.126806431915327 0.138123346224303 0 0 0 0 1 0 0.299613270913902
"pfm.Hsapiens.JASPAR_2014.MEF2A.MA0052.2.1" "pfm.Hsapiens.JASPAR_2014.MEF2A.MA0052.2.2" "pfm.Hsapiens.JASPAR_2014.MEF2A.MA0052.2.3" "pfm.Hsapiens.JASPAR_2014.MEF2A.MA0052.2.4" "pfm.Hsapiens.JASPAR_2014.MEF2A.MA0052.2.5" "pfm.Hsapiens.JASPAR_2014.MEF2A.MA0052.2.6" "pfm.Hsapiens.JASPAR_2014.MEF2A.MA0052.2.7" "pfm.Hsapiens.JASPAR_2014.MEF2A.MA0052.2.8" "pfm.Hsapiens.JASPAR_2014.MEF2A.MA0052.2.9" "pfm.Hsapiens.JASPAR_2014.MEF2A.MA0052.2.10" "pfm.Hsapiens.JASPAR_2014.MEF2A.MA0052.2.11" "pfm.Hsapiens.JASPAR_2014.MEF2A.MA0052.2.12" "pfm.Hsapiens.JASPAR_2014.MEF2A.MA0052.2.13" "pfm.Hsapiens.JASPAR_2014.MEF2A.MA0052.2.14" "pfm.Hsapiens.JASPAR_2014.MEF2A.MA0052.2.15"
"A" 0.326544467073999 0.114731839782756 0.0787508486082824 0 0.863543788187373 0.684317718940937 0.938900203665988 0.91785471826205 0.943652410047522 0.00407331975560081 0.999321113374066 0.156822810590631 0.398506449422946 0.359809911744739 0.234215885947047
"C" 0.100475220638153 0.101154107264087 0.80040733197556 0.321113374066531 0.0461642905634759 0 0 0.00339443312966735 0 0 0 0.03326544467074 0.429056347589952 0.277664630006789 0.304820095044128
"G" 0.257298031228785 0.424304141208418 0.021724372029871 0 0.00950441276306857 0.0807875084860828 0.0264765784114053 0 0 0 0 0.787508486082824 0.0760353021045485 0.0746775288526816 0.137813985064494
"T" 0.315682281059063 0.359809911744739 0.0991174473862865 0.678886625933469 0.0807875084860828 0.23489477257298 0.0346232179226069 0.0787508486082824 0.0563475899524779 0.995926680244399 0.000678886625933469 0.0224032586558045 0.0964019008825526 0.287847929395791 0.323150033944331
"pfm.Hsapiens.JASPAR_2014.MEF2C.MA0497.1.1" "pfm.Hsapiens.JASPAR_2014.MEF2C.MA0497.1.2" "pfm.Hsapiens.JASPAR_2014.MEF2C.MA0497.1.3" "pfm.Hsapiens.JASPAR_2014.MEF2C.MA0497.1.4" "pfm.Hsapiens.JASPAR_2014.MEF2C.MA0497.1.5" "pfm.Hsapiens.JASPAR_2014.MEF2C.MA0497.1.6" "pfm.Hsapiens.JASPAR_2014.MEF2C.MA0497.1.7" "pfm.Hsapiens.JASPAR_2014.MEF2C.MA0497.1.8" "pfm.Hsapiens.JASPAR_2014.MEF2C.MA0497.1.9" "pfm.Hsapiens.JASPAR_2014.MEF2C.MA0497.1.10" "pfm.Hsapiens.JASPAR_2014.MEF2C.MA0497.1.11" "pfm.Hsapiens.JASPAR_2014.MEF2C.MA0497.1.12" "pfm.Hsapiens.JASPAR_2014.MEF2C.MA0497.1.13" "pfm.Hsapiens.JASPAR_2014.MEF2C.MA0497.1.14" "pfm.Hsapiens.JASPAR_2014.MEF2C.MA0497.1.15"
"A" 0.319148936170213 0.331824354911725 0.195110909913988 0.172928927116342 0 0.731552738795835 0.772295156179267 0.953825260298778 0.964689904934359 0.96650067904029 0.025350837483024 0.985513807152558 0.17609778180172 0.441376188320507 0.456767768220914
"C" 0.145314622000905 0.0683567224988683 0.088727931190584 0.639203259393391 0.445903123585333 0.115889542779538 0.0144861928474423 0 0 0 0.0280669986419194 0 0.0543232231779086 0.37845178813943 0.203712086917157
"G" 0.306020823902218 0.259393390674513 0.372114078768674 0.0353100950656406 0 0.0334993209597103 0.1090991398823 0.0393843368039837 0.000905387052965143 0.00181077410593029 0 0.0144861928474423 0.756450882752377 0.0669986419194206 0.057039384336804
"T" 0.229515617926664 0.340425531914894 0.344047080126754 0.152557718424627 0.554096876414667 0.119058397464916 0.104119511090991 0.00679040289723857 0.0344047080126754 0.03168854685378 0.946582163875057 0 0.0131281122679946 0.113173381620643 0.282480760525124
"pfm.Hsapiens.JASPAR_2014.NFE2..MAF.MA0501.1.1" "pfm.Hsapiens.JASPAR_2014.NFE2..MAF.MA0501.1.2" "pfm.Hsapiens.JASPAR_2014.NFE2..MAF.MA0501.1.3" "pfm.Hsapiens.JASPAR_2014.NFE2..MAF.MA0501.1.4" "pfm.Hsapiens.JASPAR_2014.NFE2..MAF.MA0501.1.5" "pfm.Hsapiens.JASPAR_2014.NFE2..MAF.MA0501.1.6" "pfm.Hsapiens.JASPAR_2014.NFE2..MAF.MA0501.1.7" "pfm.Hsapiens.JASPAR_2014.NFE2..MAF.MA0501.1.8" "pfm.Hsapiens.JASPAR_2014.NFE2..MAF.MA0501.1.9" "pfm.Hsapiens.JASPAR_2014.NFE2..MAF.MA0501.1.10" "pfm.Hsapiens.JASPAR_2014.NFE2..MAF.MA0501.1.11" "pfm.Hsapiens.JASPAR_2014.NFE2..MAF.MA0501.1.12" "pfm.Hsapiens.JASPAR_2014.NFE2..MAF.MA0501.1.13" "pfm.Hsapiens.JASPAR_2014.NFE2..MAF.MA0501.1.14" "pfm.Hsapiens.JASPAR_2014.NFE2..MAF.MA0501.1.15"
"A" 0.66605504587156 0 0 1 0.0146788990825688 0.100917431192661 0.073394495412844 0.897247706422018 0.0073394495412844 0 0.854128440366972 0.351376146788991 0.331192660550459 0.267889908256881 0.193577981651376
"C" 0.0238532110091743 0 0 0 0.799082568807339 0.000917431192660551 0.859633027522936 0 0.0036697247706422 0.975229357798165 0.0155963302752294 0.186238532110092 0.0917431192660551 0.0935779816513762 0.259633027522936
"G" 0.306422018348624 0 0.992660550458716 0 0.152293577981651 0.0110091743119266 0.0201834862385321 0.0467889908256881 0.955045871559633 0.0201834862385321 0.0669724770642202 0.259633027522936 0.119266055045872 0.0834862385321101 0.0972477064220184
"T" 0.0036697247706422 1 0.0073394495412844 0 0.0339449541284404 0.887155963302752 0.0467889908256881 0.0559633027522936 0.0339449541284404 0.00458715596330275 0.063302752293578 0.202752293577982 0.457798165137615 0.555045871559633 0.44954128440367
"pfm.Hsapiens.JASPAR_2014.TLX1..NFIC.MA0119.1.1" "pfm.Hsapiens.JASPAR_2014.TLX1..NFIC.MA0119.1.2" "pfm.Hsapiens.JASPAR_2014.TLX1..NFIC.MA0119.1.3" "pfm.Hsapiens.JASPAR_2014.TLX1..NFIC.MA0119.1.4" "pfm.Hsapiens.JASPAR_2014.TLX1..NFIC.MA0119.1.5" "pfm.Hsapiens.JASPAR_2014.TLX1..NFIC.MA0119.1.6" "pfm.Hsapiens.JASPAR_2014.TLX1..NFIC.MA0119.1.7" "pfm.Hsapiens.JASPAR_2014.TLX1..NFIC.MA0119.1.8" "pfm.Hsapiens.JASPAR_2014.TLX1..NFIC.MA0119.1.9" "pfm.Hsapiens.JASPAR_2014.TLX1..NFIC.MA0119.1.10" "pfm.Hsapiens.JASPAR_2014.TLX1..NFIC.MA0119.1.11" "pfm.Hsapiens.JASPAR_2014.TLX1..NFIC.MA0119.1.12" "pfm.Hsapiens.JASPAR_2014.TLX1..NFIC.MA0119.1.13" "pfm.Hsapiens.JASPAR_2014.TLX1..NFIC.MA0119.1.14"
"A" 0 0 0 0 0.875 0.125 0.125 0.4375 0.25 0 0 0 1 0.875
"C" 0 0 0 1 0.0625 0.5 0.5 0.0625 0.1875 0 1 1 0 0
"G" 0 1 1 0 0 0.3125 0.25 0.3125 0.125 1 0 0 0 0.0625
"T" 1 0 0 0 0.0625 0.0625 0.125 0.1875 0.4375 0 0 0 0 0.0625
"pfm.Hsapiens.JASPAR_2014.NFIC.MA0161.1.1" "pfm.Hsapiens.JASPAR_2014.NFIC.MA0161.1.2" "pfm.Hsapiens.JASPAR_2014.NFIC.MA0161.1.3" "pfm.Hsapiens.JASPAR_2014.NFIC.MA0161.1.4" "pfm.Hsapiens.JASPAR_2014.NFIC.MA0161.1.5" "pfm.Hsapiens.JASPAR_2014.NFIC.MA0161.1.6"
"A" 0.0517939814814815 0.01171875 0.01171875 0.0131655092592593 0.177372685185185 0.477141203703704
"C" 0.265046296296296 0.00969328703703704 0.00969328703703704 0.0127314814814815 0.776041666666667 0.141927083333333
"G" 0.025462962962963 0.0434027777777778 0.971209490740741 0.961082175925926 0.0231481481481481 0.171585648148148
"T" 0.657696759259259 0.935185185185185 0.00737847222222222 0.0130208333333333 0.0234375 0.209346064814815
"pfm.Hsapiens.JASPAR_2014.NFYA.MA0060.2.1" "pfm.Hsapiens.JASPAR_2014.NFYA.MA0060.2.2" "pfm.Hsapiens.JASPAR_2014.NFYA.MA0060.2.3" "pfm.Hsapiens.JASPAR_2014.NFYA.MA0060.2.4" "pfm.Hsapiens.JASPAR_2014.NFYA.MA0060.2.5" "pfm.Hsapiens.JASPAR_2014.NFYA.MA0060.2.6" "pfm.Hsapiens.JASPAR_2014.NFYA.MA0060.2.7" "pfm.Hsapiens.JASPAR_2014.NFYA.MA0060.2.8" "pfm.Hsapiens.JASPAR_2014.NFYA.MA0060.2.9" "pfm.Hsapiens.JASPAR_2014.NFYA.MA0060.2.10" "pfm.Hsapiens.JASPAR_2014.NFYA.MA0060.2.11" "pfm.Hsapiens.JASPAR_2014.NFYA.MA0060.2.12" "pfm.Hsapiens.JASPAR_2014.NFYA.MA0060.2.13" "pfm.Hsapiens.JASPAR_2014.NFYA.MA0060.2.14" "pfm.Hsapiens.JASPAR_2014.NFYA.MA0060.2.15" "pfm.Hsapiens.JASPAR_2014.NFYA.MA0060.2.16" "pfm.Hsapiens.JASPAR_2014.NFYA.MA0060.2.17" "pfm.Hsapiens.JASPAR_2014.NFYA.MA0060.2.18"
"A" 0.536952554744526 0.135378649635036 0.404653284671533 0.137203467153285 0.208257299270073 0.0218978102189781 0.0270301094890511 0.00182481751824818 0.0253193430656934 0.975707116788321 0.000570255474452555 0.00114051094890511 0.00330748175182482 0.00136861313868613 0.0429972627737226 0.052463503649635 0.175296532846715 0.485971715328467
"C" 0.172787408759124 0.112568430656934 0.257299270072993 0.339073905109489 0.267335766423358 0.0951186131386861 0.842153284671533 0.113252737226277 0.11610401459854 0.000228102189781022 0.00593065693430657 0.000570255474452555 0.00114051094890511 0.00798357664233577 0.305314781021898 0.449703467153285 0.476277372262774 0.12956204379562
"G" 0.112112226277372 0.52235401459854 0.247262773722628 0.453695255474453 0.0356979927007299 0.546076642335766 0.0548585766423358 0.0276003649635037 0.819000912408759 0.0171076642335766 0.000912408759124088 0.000570255474452555 0.994525547445255 0.990305656934307 0.00171076642335766 0.213617700729927 0.253991788321168 0.308736313868613
"T" 0.178147810218978 0.229698905109489 0.0907846715328467 0.0700273722627737 0.488708941605839 0.336906934306569 0.0759580291970803 0.857322080291971 0.0395757299270073 0.00695711678832117 0.992586678832117 0.99771897810219 0.0010264598540146 0.000342153284671533 0.649977189781022 0.284215328467153 0.0944343065693431 0.0757299270072993
"pfm.Hsapiens.JASPAR_2014.NFYB.MA0502.1.1" "pfm.Hsapiens.JASPAR_2014.NFYB.MA0502.1.2" "pfm.Hsapiens.JASPAR_2014.NFYB.MA0502.1.3" "pfm.Hsapiens.JASPAR_2014.NFYB.MA0502.1.4" "pfm.Hsapiens.JASPAR_2014.NFYB.MA0502.1.5" "pfm.Hsapiens.JASPAR_2014.NFYB.MA0502.1.6" "pfm.Hsapiens.JASPAR_2014.NFYB.MA0502.1.7" "pfm.Hsapiens.JASPAR_2014.NFYB.MA0502.1.8" "pfm.Hsapiens.JASPAR_2014.NFYB.MA0502.1.9" "pfm.Hsapiens.JASPAR_2014.NFYB.MA0502.1.10" "pfm.Hsapiens.JASPAR_2014.NFYB.MA0502.1.11" "pfm.Hsapiens.JASPAR_2014.NFYB.MA0502.1.12" "pfm.Hsapiens.JASPAR_2014.NFYB.MA0502.1.13" "pfm.Hsapiens.JASPAR_2014.NFYB.MA0502.1.14" "pfm.Hsapiens.JASPAR_2014.NFYB.MA0502.1.15"
"A" 0.422364672364672 0.401139601139601 0.401851851851852 0.0933048433048433 0.096011396011396 0.403418803418803 0.49985754985755 0 0 1 0.997578347578348 0 0.0588319088319088 0.776923076923077 0.103276353276353
"C" 0.225071225071225 0.250569800569801 0.250712250712251 0.317378917378917 0.295726495726496 0.155413105413105 0.0198005698005698 1 1 0 0 0 0.680911680911681 0.0138176638176638 0.134330484330484
"G" 0.282621082621083 0.153561253561254 0.167521367521368 0.155128205128205 0.385612535612536 0.424216524216524 0.416096866096866 0 0 0 0.00242165242165242 0 0.243447293447293 0.207549857549858 0.731623931623932
"T" 0.0699430199430199 0.194729344729345 0.17991452991453 0.434188034188034 0.222649572649573 0.016951566951567 0.0642450142450142 0 0 0 0 1 0.0168091168091168 0.00170940170940171 0.0307692307692308
"pfm.Hsapiens.JASPAR_2014.NR2C2.MA0504.1.1" "pfm.Hsapiens.JASPAR_2014.NR2C2.MA0504.1.2" "pfm.Hsapiens.JASPAR_2014.NR2C2.MA0504.1.3" "pfm.Hsapiens.JASPAR_2014.NR2C2.MA0504.1.4" "pfm.Hsapiens.JASPAR_2014.NR2C2.MA0504.1.5" "pfm.Hsapiens.JASPAR_2014.NR2C2.MA0504.1.6" "pfm.Hsapiens.JASPAR_2014.NR2C2.MA0504.1.7" "pfm.Hsapiens.JASPAR_2014.NR2C2.MA0504.1.8" "pfm.Hsapiens.JASPAR_2014.NR2C2.MA0504.1.9" "pfm.Hsapiens.JASPAR_2014.NR2C2.MA0504.1.10" "pfm.Hsapiens.JASPAR_2014.NR2C2.MA0504.1.11" "pfm.Hsapiens.JASPAR_2014.NR2C2.MA0504.1.12" "pfm.Hsapiens.JASPAR_2014.NR2C2.MA0504.1.13" "pfm.Hsapiens.JASPAR_2014.NR2C2.MA0504.1.14" "pfm.Hsapiens.JASPAR_2014.NR2C2.MA0504.1.15"
"A" 0.326582278481013 0.207594936708861 0.488607594936709 0 0.0253164556962025 0.00759493670886076 0.0151898734177215 0.868354430379747 0.473417721518987 0.820253164556962 0.0253164556962025 0.0278481012658228 0 0.0227848101265823 0.734177215189873
"C" 0.318987341772152 0.177215189873418 0.0151898734177215 0.020253164556962 0.00759493670886076 0 0.782278481012658 0 0 0 0 0 0.0683544303797468 0.79746835443038 0
"G" 0.227848101265823 0.559493670886076 0.493670886075949 0.926582278481013 0.89873417721519 0.2 0.136708860759494 0.121518987341772 0.526582278481013 0.179746835443038 0.974683544303797 0.850632911392405 0.225316455696203 0.0886075949367089 0.232911392405063
"T" 0.126582278481013 0.0556962025316456 0.00253164556962025 0.0531645569620253 0.0683544303797468 0.792405063291139 0.0658227848101266 0.010126582278481 0 0 0 0.121518987341772 0.706329113924051 0.0911392405063291 0.0329113924050633
"pfm.Hsapiens.JASPAR_2014.NRF1.MA0506.1.1" "pfm.Hsapiens.JASPAR_2014.NRF1.MA0506.1.2" "pfm.Hsapiens.JASPAR_2014.NRF1.MA0506.1.3" "pfm.Hsapiens.JASPAR_2014.NRF1.MA0506.1.4" "pfm.Hsapiens.JASPAR_2014.NRF1.MA0506.1.5" "pfm.Hsapiens.JASPAR_2014.NRF1.MA0506.1.6" "pfm.Hsapiens.JASPAR_2014.NRF1.MA0506.1.7" "pfm.Hsapiens.JASPAR_2014.NRF1.MA0506.1.8" "pfm.Hsapiens.JASPAR_2014.NRF1.MA0506.1.9" "pfm.Hsapiens.JASPAR_2014.NRF1.MA0506.1.10" "pfm.Hsapiens.JASPAR_2014.NRF1.MA0506.1.11"
"A" 0.130190311418685 0.134731833910035 0.0423875432525952 0 0.32742214532872 0 0 0 0 0.0160034602076125 0.485510380622837
"C" 0.081098615916955 0.865268166089965 0.0408737024221453 0.868512110726644 0.402681660899654 0.0871539792387543 0 0.938148788927336 0.0754757785467128 0.983996539792388 0.173875432525952
"G" 0.78871107266436 0 0.91673875432526 0.10121107266436 0.202205882352941 0.114186851211073 1 0 0.924524221453287 0 0.340614186851211
"T" 0 0 0 0.0302768166089965 0.0676903114186851 0.798659169550173 0 0.0618512110726644 0 0 0
"pfm.Hsapiens.JASPAR_2014.PAX5.MA0014.2.1" "pfm.Hsapiens.JASPAR_2014.PAX5.MA0014.2.2" "pfm.Hsapiens.JASPAR_2014.PAX5.MA0014.2.3" "pfm.Hsapiens.JASPAR_2014.PAX5.MA0014.2.4" "pfm.Hsapiens.JASPAR_2014.PAX5.MA0014.2.5" "pfm.Hsapiens.JASPAR_2014.PAX5.MA0014.2.6" "pfm.Hsapiens.JASPAR_2014.PAX5.MA0014.2.7" "pfm.Hsapiens.JASPAR_2014.PAX5.MA0014.2.8" "pfm.Hsapiens.JASPAR_2014.PAX5.MA0014.2.9" "pfm.Hsapiens.JASPAR_2014.PAX5.MA0014.2.10" "pfm.Hsapiens.JASPAR_2014.PAX5.MA0014.2.11" "pfm.Hsapiens.JASPAR_2014.PAX5.MA0014.2.12" "pfm.Hsapiens.JASPAR_2014.PAX5.MA0014.2.13" "pfm.Hsapiens.JASPAR_2014.PAX5.MA0014.2.14" "pfm.Hsapiens.JASPAR_2014.PAX5.MA0014.2.15" "pfm.Hsapiens.JASPAR_2014.PAX5.MA0014.2.16" "pfm.Hsapiens.JASPAR_2014.PAX5.MA0014.2.17" "pfm.Hsapiens.JASPAR_2014.PAX5.MA0014.2.18" "pfm.Hsapiens.JASPAR_2014.PAX5.MA0014.2.19"
"A" 0.291294642857143 0.3515625 0.34375 0.2734375 0 0.0435267857142857 0.854910714285714 0.169642857142857 0.0100446428571429 0.194196428571429 0.604910714285714 0.599330357142857 0 0.00334821428571429 0.353794642857143 0.170758928571429 0.251116071428571 0.655133928571429 0.169642857142857
"C" 0.254464285714286 0.0658482142857143 0.0334821428571429 0.165178571428571 0.188616071428571 0.821428571428571 0.0234375 0.181919642857143 0.600446428571429 0.467633928571429 0.00892857142857143 0.0189732142857143 0.239955357142857 0.838169642857143 0.0189732142857143 0.0457589285714286 0.00669642857142857 0.0368303571428571 0.744419642857143
"G" 0.371651785714286 0.247767857142857 0.609375 0.375 0.5078125 0 0.0926339285714286 0.594866071428571 0.0390625 0.328125 0.383928571428571 0.206473214285714 0.7578125 0.0189732142857143 0.602678571428571 0.172991071428571 0.735491071428571 0.247767857142857 0.0279017857142857
"T" 0.0825892857142857 0.334821428571429 0.0133928571428571 0.186383928571429 0.303571428571429 0.135044642857143 0.0290178571428571 0.0535714285714286 0.350446428571429 0.0100446428571429 0.00223214285714286 0.175223214285714 0.00223214285714286 0.139508928571429 0.0245535714285714 0.610491071428571 0.00669642857142857 0.0602678571428571 0.0580357142857143
"pfm.Hsapiens.JASPAR_2014.POU2F2.MA0507.1.1" "pfm.Hsapiens.JASPAR_2014.POU2F2.MA0507.1.2" "pfm.Hsapiens.JASPAR_2014.POU2F2.MA0507.1.3" "pfm.Hsapiens.JASPAR_2014.POU2F2.MA0507.1.4" "pfm.Hsapiens.JASPAR_2014.POU2F2.MA0507.1.5" "pfm.Hsapiens.JASPAR_2014.POU2F2.MA0507.1.6" "pfm.Hsapiens.JASPAR_2014.POU2F2.MA0507.1.7" "pfm.Hsapiens.JASPAR_2014.POU2F2.MA0507.1.8" "pfm.Hsapiens.JASPAR_2014.POU2F2.MA0507.1.9" "pfm.Hsapiens.JASPAR_2014.POU2F2.MA0507.1.10" "pfm.Hsapiens.JASPAR_2014.POU2F2.MA0507.1.11" "pfm.Hsapiens.JASPAR_2014.POU2F2.MA0507.1.12" "pfm.Hsapiens.JASPAR_2014.POU2F2.MA0507.1.13"
"A" 0.181460428508964 0.231744643637954 0.264538696982947 0.881504153913424 0 0.111937035417578 0 0.0690861390467862 0 0.986882378662003 0 0.506777437691299 0.259728902492348
"C" 0.277656318320944 0.116309575863577 0.360734586794928 0.00830782684739834 0 0.000874508089199825 0 0 0.993003935286401 0.0131176213379974 0.000874508089199825 0.0170529077393966 0.157848710100568
"G" 0.175776125929165 0.259291648447748 0.181460428508964 0.000437254044599913 0 0 0 0.873196327066025 0 0 0 0.268036729339746 0.0467861827721906
"T" 0.365107127240927 0.392654132050721 0.193266287713161 0.109750765194578 1 0.887188456493223 1 0.0577175338871885 0.0069960647135986 0 0.9991254919108 0.208132925229558 0.535636204634893
"pfm.Hsapiens.JASPAR_2014.PRDM1.MA0508.1.1" "pfm.Hsapiens.JASPAR_2014.PRDM1.MA0508.1.2" "pfm.Hsapiens.JASPAR_2014.PRDM1.MA0508.1.3" "pfm.Hsapiens.JASPAR_2014.PRDM1.MA0508.1.4" "pfm.Hsapiens.JASPAR_2014.PRDM1.MA0508.1.5" "pfm.Hsapiens.JASPAR_2014.PRDM1.MA0508.1.6" "pfm.Hsapiens.JASPAR_2014.PRDM1.MA0508.1.7" "pfm.Hsapiens.JASPAR_2014.PRDM1.MA0508.1.8" "pfm.Hsapiens.JASPAR_2014.PRDM1.MA0508.1.9" "pfm.Hsapiens.JASPAR_2014.PRDM1.MA0508.1.10" "pfm.Hsapiens.JASPAR_2014.PRDM1.MA0508.1.11" "pfm.Hsapiens.JASPAR_2014.PRDM1.MA0508.1.12" "pfm.Hsapiens.JASPAR_2014.PRDM1.MA0508.1.13" "pfm.Hsapiens.JASPAR_2014.PRDM1.MA0508.1.14" "pfm.Hsapiens.JASPAR_2014.PRDM1.MA0508.1.15"
"A" 0.386487073647621 0.35824462307191 0.683901803171844 0.757332174668694 0.906582663480339 0.0916793395611558 0.158157723223984 0.0458396697805779 1 0.903975668042581 0.976971540299804 0.0345426895502933 0.0254182055181403 0.229632848142516 0.443623723658484
"C" 0.102324570932001 0.0647403867043233 0.074951118835542 0.0953725830979796 0 0 0.0238974581794482 0 0 0 0 0.0308494460134695 0.0995003258744297 0.108190310666956 0.169020204214643
"G" 0.225287855746252 0.506408863784488 0.149467738431458 0.0960243319574191 0.0934173365196611 0.877253964805562 0.202042146426244 0.954160330219422 0 0.0934173365196611 0.00847273517271345 0.90940690853791 0.112969802302846 0.486421898761677 0.21138388007821
"T" 0.285900499674126 0.0706061264392787 0.0916793395611558 0.051270910275907 0 0.0310666956332826 0.615902672170324 0 0 0.00260699543775798 0.0145557245274821 0.0252009558983272 0.762111666304584 0.175754942428851 0.175972192048664
"pfm.Hsapiens.JASPAR_2014.RELA.MA0107.1.1" "pfm.Hsapiens.JASPAR_2014.RELA.MA0107.1.2" "pfm.Hsapiens.JASPAR_2014.RELA.MA0107.1.3" "pfm.Hsapiens.JASPAR_2014.RELA.MA0107.1.4" "pfm.Hsapiens.JASPAR_2014.RELA.MA0107.1.5" "pfm.Hsapiens.JASPAR_2014.RELA.MA0107.1.6" "pfm.Hsapiens.JASPAR_2014.RELA.MA0107.1.7" "pfm.Hsapiens.JASPAR_2014.RELA.MA0107.1.8" "pfm.Hsapiens.JASPAR_2014.RELA.MA0107.1.9" "pfm.Hsapiens.JASPAR_2014.RELA.MA0107.1.10"
"A" 0 0 0 0.611111111111111 0.555555555555556 0.111111111111111 0 0 0 0
"C" 0.222222222222222 0 0 0 0.166666666666667 0 0 0.111111111111111 1 1
"G" 0.611111111111111 0.944444444444444 1 0.388888888888889 0.222222222222222 0 0 0 0 0
"T" 0.166666666666667 0.0555555555555556 0 0 0.0555555555555556 0.888888888888889 1 0.888888888888889 0 0
"pfm.Hsapiens.JASPAR_2014.REST.MA0138.2.1" "pfm.Hsapiens.JASPAR_2014.REST.MA0138.2.2" "pfm.Hsapiens.JASPAR_2014.REST.MA0138.2.3" "pfm.Hsapiens.JASPAR_2014.REST.MA0138.2.4" "pfm.Hsapiens.JASPAR_2014.REST.MA0138.2.5" "pfm.Hsapiens.JASPAR_2014.REST.MA0138.2.6" "pfm.Hsapiens.JASPAR_2014.REST.MA0138.2.7" "pfm.Hsapiens.JASPAR_2014.REST.MA0138.2.8" "pfm.Hsapiens.JASPAR_2014.REST.MA0138.2.9" "pfm.Hsapiens.JASPAR_2014.REST.MA0138.2.10" "pfm.Hsapiens.JASPAR_2014.REST.MA0138.2.11" "pfm.Hsapiens.JASPAR_2014.REST.MA0138.2.12" "pfm.Hsapiens.JASPAR_2014.REST.MA0138.2.13" "pfm.Hsapiens.JASPAR_2014.REST.MA0138.2.14" "pfm.Hsapiens.JASPAR_2014.REST.MA0138.2.15" "pfm.Hsapiens.JASPAR_2014.REST.MA0138.2.16" "pfm.Hsapiens.JASPAR_2014.REST.MA0138.2.17" "pfm.Hsapiens.JASPAR_2014.REST.MA0138.2.18" "pfm.Hsapiens.JASPAR_2014.REST.MA0138.2.19" "pfm.Hsapiens.JASPAR_2014.REST.MA0138.2.20" "pfm.Hsapiens.JASPAR_2014.REST.MA0138.2.21"
"A" 0.132620993086109 0.0363180964308078 0.047589229805886 0.906367041198502 0.0211970074812968 0.07601246105919 0.980697384806974 0.00186799501867995 0.0217932752179328 0.568847352024922 0.136533665835411 0.0243142144638404 0.0124688279301746 0.877105427323768 0.008125 0.98375 0.0263488080301129 0.128688010043942 0.229899497487437 0.133962264150943 0.112578616352201
"C" 0.109365179132621 0.168440826549781 0.855353788353162 0.0187265917602996 0.027431421446384 0.609345794392523 0.00435865504358655 0.987546699875467 0.922166874221669 0.125233644859813 0.233790523690773 0.0043640897755611 0.00311720698254364 0.0698689956331878 0.8 0.005625 0.0081555834378921 0.632140615191463 0.0194723618090452 0.586792452830189 0.70062893081761
"G" 0.230043997485858 0.0914214151534126 0.0313087038196619 0.0586766541822722 0.945137157107232 0.201246105919003 0.0074719800747198 0.0074719800747198 0.012453300124533 0.100934579439252 0.0773067331670823 0.966957605985037 0.983167082294264 0.0212102308172177 0.145625 0.004375 0.959849435382685 0.114877589453861 0.4321608040201 0.20062893081761 0.0232704402515723
"T" 0.527969830295412 0.703819661865999 0.0657482780212899 0.0162297128589263 0.00623441396508728 0.113395638629283 0.0074719800747198 0.00311332503113325 0.0435865504358655 0.204984423676012 0.552369077306733 0.0043640897755611 0.00124688279301746 0.0318153462258266 0.04625 0.00625 0.00564617314930991 0.124293785310734 0.318467336683417 0.0786163522012579 0.163522012578616
"pfm.Hsapiens.JASPAR_2014.RFX5.MA0510.1.1" "pfm.Hsapiens.JASPAR_2014.RFX5.MA0510.1.2" "pfm.Hsapiens.JASPAR_2014.RFX5.MA0510.1.3" "pfm.Hsapiens.JASPAR_2014.RFX5.MA0510.1.4" "pfm.Hsapiens.JASPAR_2014.RFX5.MA0510.1.5" "pfm.Hsapiens.JASPAR_2014.RFX5.MA0510.1.6" "pfm.Hsapiens.JASPAR_2014.RFX5.MA0510.1.7" "pfm.Hsapiens.JASPAR_2014.RFX5.MA0510.1.8" "pfm.Hsapiens.JASPAR_2014.RFX5.MA0510.1.9" "pfm.Hsapiens.JASPAR_2014.RFX5.MA0510.1.10" "pfm.Hsapiens.JASPAR_2014.RFX5.MA0510.1.11" "pfm.Hsapiens.JASPAR_2014.RFX5.MA0510.1.12" "pfm.Hsapiens.JASPAR_2014.RFX5.MA0510.1.13" "pfm.Hsapiens.JASPAR_2014.RFX5.MA0510.1.14" "pfm.Hsapiens.JASPAR_2014.RFX5.MA0510.1.15"
"A" 0.0886763185108583 0.15382626680455 0.0015511892450879 0.046794208893485 0.307394002068252 0 0.476732161323682 0.0633402275077559 0 0.790330920372285 0.954498448810755 0 0.538779731127198 0.247156153050672 0.225180972078594
"C" 0.40641158221303 0.205791106514995 0.483453981385729 0.953205791106515 0.561271975180972 0.215098241985522 0.000258531540847983 0 0.727766287487073 0.128490175801448 0.0455015511892451 1 0.202171664943123 0.093329886246122 0.358841778697001
"G" 0.145036194415719 0.222854188210962 0.331695966907963 0 0.015770423991727 0 0.523009307135471 0.908479834539814 0.105480868665977 0.0811789038262668 0 0 0 0.564632885211996 0.320320579110651
"T" 0.359875904860393 0.417528438469493 0.18329886246122 0 0.115563598759049 0.784901758014478 0 0.0281799379524302 0.166752843846949 0 0 0 0.259048603929679 0.0948810754912099 0.0956566701137539
"pfm.Hsapiens.JASPAR_2014.RXRA..VDR.MA0074.1.1" "pfm.Hsapiens.JASPAR_2014.RXRA..VDR.MA0074.1.2" "pfm.Hsapiens.JASPAR_2014.RXRA..VDR.MA0074.1.3" "pfm.Hsapiens.JASPAR_2014.RXRA..VDR.MA0074.1.4" "pfm.Hsapiens.JASPAR_2014.RXRA..VDR.MA0074.1.5" "pfm.Hsapiens.JASPAR_2014.RXRA..VDR.MA0074.1.6" "pfm.Hsapiens.JASPAR_2014.RXRA..VDR.MA0074.1.7" "pfm.Hsapiens.JASPAR_2014.RXRA..VDR.MA0074.1.8" "pfm.Hsapiens.JASPAR_2014.RXRA..VDR.MA0074.1.9" "pfm.Hsapiens.JASPAR_2014.RXRA..VDR.MA0074.1.10" "pfm.Hsapiens.JASPAR_2014.RXRA..VDR.MA0074.1.11" "pfm.Hsapiens.JASPAR_2014.RXRA..VDR.MA0074.1.12" "pfm.Hsapiens.JASPAR_2014.RXRA..VDR.MA0074.1.13" "pfm.Hsapiens.JASPAR_2014.RXRA..VDR.MA0074.1.14" "pfm.Hsapiens.JASPAR_2014.RXRA..VDR.MA0074.1.15"
"A" 0.3 0 0 0 0 0.9 0.4 0.2 0.2 0.5 0 0 0.1 0 0.7
"C" 0 0 0 0 0.9 0 0.2 0.4 0 0 0 0 0 0.9 0.1
"G" 0.7 1 0.9 0 0 0.1 0 0.2 0.8 0.5 1 0 0 0 0.2
"T" 0 0 0.1 1 0.1 0 0.4 0.2 0 0 0 1 0.9 0.1 0
"pfm.Hsapiens.JASPAR_2014.NR1H2..RXRA.MA0115.1.1" "pfm.Hsapiens.JASPAR_2014.NR1H2..RXRA.MA0115.1.2" "pfm.Hsapiens.JASPAR_2014.NR1H2..RXRA.MA0115.1.3" "pfm.Hsapiens.JASPAR_2014.NR1H2..RXRA.MA0115.1.4" "pfm.Hsapiens.JASPAR_2014.NR1H2..RXRA.MA0115.1.5" "pfm.Hsapiens.JASPAR_2014.NR1H2..RXRA.MA0115.1.6" "pfm.Hsapiens.JASPAR_2014.NR1H2..RXRA.MA0115.1.7" "pfm.Hsapiens.JASPAR_2014.NR1H2..RXRA.MA0115.1.8" "pfm.Hsapiens.JASPAR_2014.NR1H2..RXRA.MA0115.1.9" "pfm.Hsapiens.JASPAR_2014.NR1H2..RXRA.MA0115.1.10" "pfm.Hsapiens.JASPAR_2014.NR1H2..RXRA.MA0115.1.11" "pfm.Hsapiens.JASPAR_2014.NR1H2..RXRA.MA0115.1.12" "pfm.Hsapiens.JASPAR_2014.NR1H2..RXRA.MA0115.1.13" "pfm.Hsapiens.JASPAR_2014.NR1H2..RXRA.MA0115.1.14" "pfm.Hsapiens.JASPAR_2014.NR1H2..RXRA.MA0115.1.15" "pfm.Hsapiens.JASPAR_2014.NR1H2..RXRA.MA0115.1.16" "pfm.Hsapiens.JASPAR_2014.NR1H2..RXRA.MA0115.1.17"
"A" 0.68 0.68 0.8 0 0 0 0 1 0.96 1 0 0 0 0 1 0.8 0
"C" 0.2 0.04 0 0 0 0 1 0 0 0 0 0 0 1 0 0.04 0.6
"G" 0 0.2 0.2 1 0.96 0 0 0 0 0 1 1 0 0 0 0.08 0.24
"T" 0.12 0.08 0 0 0.04 1 0 0 0.04 0 0 0 1 0 0 0.08 0.16
"pfm.Hsapiens.JASPAR_2014.SP1.MA0079.3.1" "pfm.Hsapiens.JASPAR_2014.SP1.MA0079.3.2" "pfm.Hsapiens.JASPAR_2014.SP1.MA0079.3.3" "pfm.Hsapiens.JASPAR_2014.SP1.MA0079.3.4" "pfm.Hsapiens.JASPAR_2014.SP1.MA0079.3.5" "pfm.Hsapiens.JASPAR_2014.SP1.MA0079.3.6" "pfm.Hsapiens.JASPAR_2014.SP1.MA0079.3.7" "pfm.Hsapiens.JASPAR_2014.SP1.MA0079.3.8" "pfm.Hsapiens.JASPAR_2014.SP1.MA0079.3.9" "pfm.Hsapiens.JASPAR_2014.SP1.MA0079.3.10" "pfm.Hsapiens.JASPAR_2014.SP1.MA0079.3.11"
"A" 0.0981222807419281 0 0.0113350125944584 0 0 0.155598809251202 0 0 0 0.120677810854133 0.0746507900160293
"C" 0.204488207007099 0.711586901763224 0.767460499198534 1 0.991641859400046 0 1 1 0.764712617357454 0.727845202656286 0.568926036180444
"G" 0.489008472635677 0.0735058392489123 0 0 0 0.529425234714907 0 0 0 0 0.0840393863063888
"T" 0.208381039615297 0.214907258987864 0.221204488207007 0 0.0083581405999542 0.314975956033891 0 0 0.235287382642546 0.151476986489581 0.272383787497138
"pfm.Hsapiens.JASPAR_2014.SP2.MA0516.1.1" "pfm.Hsapiens.JASPAR_2014.SP2.MA0516.1.2" "pfm.Hsapiens.JASPAR_2014.SP2.MA0516.1.3" "pfm.Hsapiens.JASPAR_2014.SP2.MA0516.1.4" "pfm.Hsapiens.JASPAR_2014.SP2.MA0516.1.5" "pfm.Hsapiens.JASPAR_2014.SP2.MA0516.1.6" "pfm.Hsapiens.JASPAR_2014.SP2.MA0516.1.7" "pfm.Hsapiens.JASPAR_2014.SP2.MA0516.1.8" "pfm.Hsapiens.JASPAR_2014.SP2.MA0516.1.9" "pfm.Hsapiens.JASPAR_2014.SP2.MA0516.1.10" "pfm.Hsapiens.JASPAR_2014.SP2.MA0516.1.11" "pfm.Hsapiens.JASPAR_2014.SP2.MA0516.1.12" "pfm.Hsapiens.JASPAR_2014.SP2.MA0516.1.13" "pfm.Hsapiens.JASPAR_2014.SP2.MA0516.1.14" "pfm.Hsapiens.JASPAR_2014.SP2.MA0516.1.15"
"A" 0.0948991696322657 0.0231316725978648 0.0308422301304864 0 0 0.103202846975089 0 0 0 0.122182680901542 0.068208778173191 0.110913404507711 0.134045077105575 0.135231316725979 0.120403321470937
"C" 0.15005931198102 0.481020166073547 0.822064056939502 0.995848161328588 0.974495848161329 0 1 0.98220640569395 0.65717674970344 0.709371293001186 0.575919335705813 0.32858837485172 0.425266903914591 0.470937129300119 0.441874258600237
"G" 0.609727164887307 0.152431791221827 0.000593119810201661 0.00415183867141162 0 0.759193357058126 0 0 0 0 0.0587188612099644 0.19276393831554 0.237841043890866 0.241992882562278 0.250296559905101
"T" 0.145314353499407 0.343416370106762 0.14650059311981 0 0.0255041518386714 0.137603795966785 0 0.0177935943060498 0.34282325029656 0.168446026097272 0.297153024911032 0.36773428232503 0.202846975088968 0.151838671411625 0.187425860023725
"pfm.Hsapiens.JASPAR_2014.SRF.MA0083.2.1" "pfm.Hsapiens.JASPAR_2014.SRF.MA0083.2.2" "pfm.Hsapiens.JASPAR_2014.SRF.MA0083.2.3" "pfm.Hsapiens.JASPAR_2014.SRF.MA0083.2.4" "pfm.Hsapiens.JASPAR_2014.SRF.MA0083.2.5" "pfm.Hsapiens.JASPAR_2014.SRF.MA0083.2.6" "pfm.Hsapiens.JASPAR_2014.SRF.MA0083.2.7" "pfm.Hsapiens.JASPAR_2014.SRF.MA0083.2.8" "pfm.Hsapiens.JASPAR_2014.SRF.MA0083.2.9" "pfm.Hsapiens.JASPAR_2014.SRF.MA0083.2.10" "pfm.Hsapiens.JASPAR_2014.SRF.MA0083.2.11" "pfm.Hsapiens.JASPAR_2014.SRF.MA0083.2.12" "pfm.Hsapiens.JASPAR_2014.SRF.MA0083.2.13" "pfm.Hsapiens.JASPAR_2014.SRF.MA0083.2.14" "pfm.Hsapiens.JASPAR_2014.SRF.MA0083.2.15" "pfm.Hsapiens.JASPAR_2014.SRF.MA0083.2.16" "pfm.Hsapiens.JASPAR_2014.SRF.MA0083.2.17" "pfm.Hsapiens.JASPAR_2014.SRF.MA0083.2.18"
"A" 0.187088274044796 0.446640316205534 0.226174791392183 0.118577075098814 0.209486166007905 0.0215195432586737 0 0.776021080368906 0.519982433025911 0.977602108036891 0.25911286780852 0.899429073342117 0.63768115942029 0.0298638559508125 0.00658761528326746 0.267018006148441 0.594202898550725 0.570487483530962
"C" 0.357048748353096 0.195871761089152 0.125164690382082 0.112867808519982 0.299077733860343 0.941589811155029 0.924462011418533 0.0289855072463768 0 0 0.0527009222661397 0.00527009222661397 0.0043917435221783 0 0.00307422046552481 0.379446640316206 0.221343873517787 0.0781730346947738
"G" 0.12340799297321 0.145366710584102 0.0904699165568731 0.43917435221783 0.234079929732104 0 0 0.0101010101010101 0.0320597277119016 0.00702678963548529 0.00702678963548529 0.0223978919631094 0.0382081686429512 0.970136144049188 0.990338164251208 0.193675889328063 0.101010101010101 0.202020202020202
"T" 0.332454984628898 0.212121212121212 0.558190601668863 0.329380764163373 0.257356170399649 0.0368906455862978 0.0755379885814668 0.184892402283707 0.447957839262187 0.0153711023276241 0.681159420289855 0.0729029424681599 0.319718928414581 0 0 0.15985946420729 0.0834431269213878 0.149319279754062
"pfm.Hsapiens.JASPAR_2014.STAT2..STAT1.MA0517.1.1" "pfm.Hsapiens.JASPAR_2014.STAT2..STAT1.MA0517.1.2" "pfm.Hsapiens.JASPAR_2014.STAT2..STAT1.MA0517.1.3" "pfm.Hsapiens.JASPAR_2014.STAT2..STAT1.MA0517.1.4" "pfm.Hsapiens.JASPAR_2014.STAT2..STAT1.MA0517.1.5" "pfm.Hsapiens.JASPAR_2014.STAT2..STAT1.MA0517.1.6" "pfm.Hsapiens.JASPAR_2014.STAT2..STAT1.MA0517.1.7" "pfm.Hsapiens.JASPAR_2014.STAT2..STAT1.MA0517.1.8" "pfm.Hsapiens.JASPAR_2014.STAT2..STAT1.MA0517.1.9" "pfm.Hsapiens.JASPAR_2014.STAT2..STAT1.MA0517.1.10" "pfm.Hsapiens.JASPAR_2014.STAT2..STAT1.MA0517.1.11" "pfm.Hsapiens.JASPAR_2014.STAT2..STAT1.MA0517.1.12" "pfm.Hsapiens.JASPAR_2014.STAT2..STAT1.MA0517.1.13" "pfm.Hsapiens.JASPAR_2014.STAT2..STAT1.MA0517.1.14" "pfm.Hsapiens.JASPAR_2014.STAT2..STAT1.MA0517.1.15"
"A" 0.111290322580645 0.241935483870968 0.693548387096774 0.00483870967741936 0 0.00483870967741936 0.00483870967741936 0 0.411290322580645 0.17258064516129 0.00645161290322581 0.0161290322580645 0.00645161290322581 0.0241935483870968 0.0451612903225806
"C" 0.101612903225806 0.370967741935484 0.0112903225806452 0.238709677419355 0.0032258064516129 0.0032258064516129 0.0209677419354839 0.937096774193548 0.120967741935484 0.179032258064516 0.0209677419354839 0.0032258064516129 0.274193548387097 0.788709677419355 0.588709677419355
"G" 0.124193548387097 0.135483870967742 0.243548387096774 0.753225806451613 0 0 0.00645161290322581 0 0.308064516129032 0.259677419354839 0.0161290322580645 0 0.00645161290322581 0.0145161290322581 0.0580645161290323
"T" 0.662903225806452 0.251612903225806 0.0516129032258065 0.0032258064516129 0.996774193548387 0.991935483870968 0.967741935483871 0.0629032258064516 0.159677419354839 0.388709677419355 0.956451612903226 0.980645161290323 0.712903225806452 0.17258064516129 0.308064516129032
"pfm.Hsapiens.JASPAR_2014.STAT1.MA0137.3.1" "pfm.Hsapiens.JASPAR_2014.STAT1.MA0137.3.2" "pfm.Hsapiens.JASPAR_2014.STAT1.MA0137.3.3" "pfm.Hsapiens.JASPAR_2014.STAT1.MA0137.3.4" "pfm.Hsapiens.JASPAR_2014.STAT1.MA0137.3.5" "pfm.Hsapiens.JASPAR_2014.STAT1.MA0137.3.6" "pfm.Hsapiens.JASPAR_2014.STAT1.MA0137.3.7" "pfm.Hsapiens.JASPAR_2014.STAT1.MA0137.3.8" "pfm.Hsapiens.JASPAR_2014.STAT1.MA0137.3.9" "pfm.Hsapiens.JASPAR_2014.STAT1.MA0137.3.10" "pfm.Hsapiens.JASPAR_2014.STAT1.MA0137.3.11"
"A" 0.100854229815376 0 0 0.0994764397905759 0.0300358225406448 0.479195370625517 0.0449159548084872 0.00799118214384128 0.99751997795536 0.9986222099752 0.517773491319923
"C" 0.201432901625792 0.0143290162579223 0.00165334802976026 0.898870212179664 0.553596031964729 0 0 0.00192890603472031 0 0.00137779002480022 0.0856985395425737
"G" 0.216313033893635 0 0.0303113805456048 0.00165334802976026 0 0.451088454119592 0.955084045191513 0.944061724993111 0.0024800220446404 0 0.199779553596032
"T" 0.481399834665197 0.985670983742078 0.968035271424635 0 0.416368145494627 0.0697161752548912 0 0.0460181868283274 0 0 0.196748415541471
"pfm.Hsapiens.JASPAR_2014.STAT3.MA0144.2.1" "pfm.Hsapiens.JASPAR_2014.STAT3.MA0144.2.2" "pfm.Hsapiens.JASPAR_2014.STAT3.MA0144.2.3" "pfm.Hsapiens.JASPAR_2014.STAT3.MA0144.2.4" "pfm.Hsapiens.JASPAR_2014.STAT3.MA0144.2.5" "pfm.Hsapiens.JASPAR_2014.STAT3.MA0144.2.6" "pfm.Hsapiens.JASPAR_2014.STAT3.MA0144.2.7" "pfm.Hsapiens.JASPAR_2014.STAT3.MA0144.2.8" "pfm.Hsapiens.JASPAR_2014.STAT3.MA0144.2.9" "pfm.Hsapiens.JASPAR_2014.STAT3.MA0144.2.10" "pfm.Hsapiens.JASPAR_2014.STAT3.MA0144.2.11"
"A" 0.0895467160037003 0.0327474560592044 0.0115633672525439 0.0465309898242368 0.0388529139685476 0.170767807585569 0.0728029602220167 0.117113783533765 1 1 0.430666049953747
"C" 0.396438482886216 0 0.0160037002775208 0.905874190564292 0.359851988899167 0 0 0 0 0 0.0444958371877891
"G" 0.175809435707678 0 0.270582793709528 0 0 0.529879740980574 0.927197039777983 0.864292321924144 0 0 0.304301572617946
"T" 0.338205365402405 0.967252543940796 0.701850138760407 0.0475948196114709 0.601295097132285 0.299352451433858 0 0.0185938945420907 0 0 0.220536540240518
"pfm.Hsapiens.JASPAR_2014.TAL1..TCF3.MA0091.1.1" "pfm.Hsapiens.JASPAR_2014.TAL1..TCF3.MA0091.1.2" "pfm.Hsapiens.JASPAR_2014.TAL1..TCF3.MA0091.1.3" "pfm.Hsapiens.JASPAR_2014.TAL1..TCF3.MA0091.1.4" "pfm.Hsapiens.JASPAR_2014.TAL1..TCF3.MA0091.1.5" "pfm.Hsapiens.JASPAR_2014.TAL1..TCF3.MA0091.1.6" "pfm.Hsapiens.JASPAR_2014.TAL1..TCF3.MA0091.1.7" "pfm.Hsapiens.JASPAR_2014.TAL1..TCF3.MA0091.1.8" "pfm.Hsapiens.JASPAR_2014.TAL1..TCF3.MA0091.1.9" "pfm.Hsapiens.JASPAR_2014.TAL1..TCF3.MA0091.1.10" "pfm.Hsapiens.JASPAR_2014.TAL1..TCF3.MA0091.1.11" "pfm.Hsapiens.JASPAR_2014.TAL1..TCF3.MA0091.1.12"
"A" 0.295454545454545 0.204545454545455 0.886363636363636 0.454545454545455 0 1 0 0.272727272727273 0 0 0 0.0909090909090909
"C" 0.318181818181818 0.227272727272727 0 0.545454545454545 0.977272727272727 0 0.0227272727272727 0.727272727272727 0 0 0.0681818181818182 0.0909090909090909
"G" 0.181818181818182 0.454545454545455 0.0681818181818182 0 0.0227272727272727 0 0.25 0 0 0.977272727272727 0.454545454545455 0.0454545454545455
"T" 0.204545454545455 0.113636363636364 0.0454545454545455 0 0 0 0.727272727272727 0 1 0.0227272727272727 0.477272727272727 0.772727272727273
"pfm.Hsapiens.JASPAR_2014.TCF7L2.MA0523.1.1" "pfm.Hsapiens.JASPAR_2014.TCF7L2.MA0523.1.2" "pfm.Hsapiens.JASPAR_2014.TCF7L2.MA0523.1.3" "pfm.Hsapiens.JASPAR_2014.TCF7L2.MA0523.1.4" "pfm.Hsapiens.JASPAR_2014.TCF7L2.MA0523.1.5" "pfm.Hsapiens.JASPAR_2014.TCF7L2.MA0523.1.6" "pfm.Hsapiens.JASPAR_2014.TCF7L2.MA0523.1.7" "pfm.Hsapiens.JASPAR_2014.TCF7L2.MA0523.1.8" "pfm.Hsapiens.JASPAR_2014.TCF7L2.MA0523.1.9" "pfm.Hsapiens.JASPAR_2014.TCF7L2.MA0523.1.10" "pfm.Hsapiens.JASPAR_2014.TCF7L2.MA0523.1.11" "pfm.Hsapiens.JASPAR_2014.TCF7L2.MA0523.1.12" "pfm.Hsapiens.JASPAR_2014.TCF7L2.MA0523.1.13" "pfm.Hsapiens.JASPAR_2014.TCF7L2.MA0523.1.14"
"A" 0.364135625596944 0.43170964660936 0.733046800382044 0.0202960840496657 0.66738299904489 0.0329512893982808 0.0370105062082139 1 0.979703915950334 0.995463228271251 0.0723495702005731 0.247134670487106 0.333810888252149 0.425501432664756
"C" 0.180515759312321 0.200573065902579 0.0324737344794651 0.464899713467049 0.00620821394460363 0 0.788920725883477 0 0.00358166189111748 0 0.00883476599808978 0.202722063037249 0.268147086914995 0.197230181470869
"G" 0.272206303724928 0.27531041069723 0.133476599808978 0.479465138490926 0 0 0.174068767908309 0 0.0167144221585482 0.00453677172874881 0.918815663801337 0.479465138490926 0.288920725883477 0.180754536771729
"T" 0.183142311365807 0.0924068767908309 0.101002865329513 0.0353390639923591 0.326408787010506 0.967048710601719 0 0 0 0 0 0.0706781279847182 0.109121298949379 0.196513849092646
"pfm.Hsapiens.JASPAR_2014.TFAP2A.MA0003.2.1" "pfm.Hsapiens.JASPAR_2014.TFAP2A.MA0003.2.2" "pfm.Hsapiens.JASPAR_2014.TFAP2A.MA0003.2.3" "pfm.Hsapiens.JASPAR_2014.TFAP2A.MA0003.2.4" "pfm.Hsapiens.JASPAR_2014.TFAP2A.MA0003.2.5" "pfm.Hsapiens.JASPAR_2014.TFAP2A.MA0003.2.6" "pfm.Hsapiens.JASPAR_2014.TFAP2A.MA0003.2.7" "pfm.Hsapiens.JASPAR_2014.TFAP2A.MA0003.2.8" "pfm.Hsapiens.JASPAR_2014.TFAP2A.MA0003.2.9" "pfm.Hsapiens.JASPAR_2014.TFAP2A.MA0003.2.10" "pfm.Hsapiens.JASPAR_2014.TFAP2A.MA0003.2.11" "pfm.Hsapiens.JASPAR_2014.TFAP2A.MA0003.2.12" "pfm.Hsapiens.JASPAR_2014.TFAP2A.MA0003.2.13" "pfm.Hsapiens.JASPAR_2014.TFAP2A.MA0003.2.14" "pfm.Hsapiens.JASPAR_2014.TFAP2A.MA0003.2.15"
"A" 0.272067477442134 0.419968615143193 0.142604943114947 0.297567673597489 0.0109846998823068 0 0 0.0121616320125539 0.0678697528442526 0.733228717143978 0.0902314633189486 0 0.0227540211847783 0.0884660651235779 0.617104746959592
"C" 0.319733228717144 0.207924676343664 0.295409964692036 0.101804629266379 0.23519027069439 1 0.934091800706159 0.34052569635151 0.535307963907415 0.0462926637897215 0 0 0.283052177324441 0.720282463711259 0.135347194978423
"G" 0.166928207140055 0.155355041192625 0.173401333856414 0.193213024715575 0.728128677912907 0 0 0.0166732051785014 0.336406433895645 0.180462926637897 0.909768536681051 1 0.67771675166732 0.0912122400941546 0.0329540996469204
"T" 0.241271086700667 0.216751667320518 0.388583758336603 0.407414672420557 0.0256963515103962 0 0.0659081992938407 0.630639466457434 0.0604158493526873 0.0400156924284033 0 0 0.0164770498234602 0.100039231071008 0.214593958415065
"pfm.Hsapiens.JASPAR_2014.TFAP2C.MA0524.1.1" "pfm.Hsapiens.JASPAR_2014.TFAP2C.MA0524.1.2" "pfm.Hsapiens.JASPAR_2014.TFAP2C.MA0524.1.3" "pfm.Hsapiens.JASPAR_2014.TFAP2C.MA0524.1.4" "pfm.Hsapiens.JASPAR_2014.TFAP2C.MA0524.1.5" "pfm.Hsapiens.JASPAR_2014.TFAP2C.MA0524.1.6" "pfm.Hsapiens.JASPAR_2014.TFAP2C.MA0524.1.7" "pfm.Hsapiens.JASPAR_2014.TFAP2C.MA0524.1.8" "pfm.Hsapiens.JASPAR_2014.TFAP2C.MA0524.1.9" "pfm.Hsapiens.JASPAR_2014.TFAP2C.MA0524.1.10" "pfm.Hsapiens.JASPAR_2014.TFAP2C.MA0524.1.11" "pfm.Hsapiens.JASPAR_2014.TFAP2C.MA0524.1.12" "pfm.Hsapiens.JASPAR_2014.TFAP2C.MA0524.1.13" "pfm.Hsapiens.JASPAR_2014.TFAP2C.MA0524.1.14" "pfm.Hsapiens.JASPAR_2014.TFAP2C.MA0524.1.15"
"A" 0.260555736459351 0.351514164767177 0.138391403451644 0.266905459676544 0.0228481493541734 0 0 0 0.058721371974384 0.89232606100076 0.0103657874742212 0 0.0154672745034191 0.235699554976663 0.483284489308586
"C" 0.366438727884511 0.254694453489634 0.268262238141756 0.109030717464452 0.327797677195268 1 0.804135460761967 0.505644198415283 0.802670140019538 0 0 0 0.429176164115923 0.501193965049387 0.176869640725062
"G" 0.11521762726582 0.181645500922609 0.143438619342234 0.33094540323456 0.598773472267448 0 0 0.0671333984586997 0.0959513730598068 0.0648540106371432 0.989634212525779 1 0.554759578855964 0.0970367958319766 0.137631607511126
"T" 0.257787908390318 0.21214588082058 0.449907739064366 0.293118419624444 0.0505807011831108 0 0.195864539238033 0.427222403126018 0.0426571149462716 0.042819928362097 0 0 0.000596982524693368 0.166069684141973 0.202214262455226
"pfm.Hsapiens.JASPAR_2014.THAP1.MA0597.1.1" "pfm.Hsapiens.JASPAR_2014.THAP1.MA0597.1.2" "pfm.Hsapiens.JASPAR_2014.THAP1.MA0597.1.3" "pfm.Hsapiens.JASPAR_2014.THAP1.MA0597.1.4" "pfm.Hsapiens.JASPAR_2014.THAP1.MA0597.1.5" "pfm.Hsapiens.JASPAR_2014.THAP1.MA0597.1.6" "pfm.Hsapiens.JASPAR_2014.THAP1.MA0597.1.7" "pfm.Hsapiens.JASPAR_2014.THAP1.MA0597.1.8" "pfm.Hsapiens.JASPAR_2014.THAP1.MA0597.1.9"
"A" 0.0904522613065327 0.0753768844221105 0.100502512562814 0.0351758793969849 0.0150753768844221 0.291457286432161 0.236180904522613 0.150753768844221 0.582914572864322
"C" 0.467336683417085 0.236180904522613 0 0.914572864321608 0.979899497487437 0.683417085427136 0.085427135678392 0.35678391959799 0.170854271356784
"G" 0.135678391959799 0.0603015075376884 0.688442211055276 0 0 0.0050251256281407 0.386934673366834 0.206030150753769 0.085427135678392
"T" 0.306532663316583 0.628140703517588 0.21105527638191 0.050251256281407 0.0050251256281407 0.0201005025125628 0.291457286432161 0.28643216080402 0.160804020100503
"pfm.Hsapiens.JASPAR_2014.USF1.MA0093.2.1" "pfm.Hsapiens.JASPAR_2014.USF1.MA0093.2.2" "pfm.Hsapiens.JASPAR_2014.USF1.MA0093.2.3" "pfm.Hsapiens.JASPAR_2014.USF1.MA0093.2.4" "pfm.Hsapiens.JASPAR_2014.USF1.MA0093.2.5" "pfm.Hsapiens.JASPAR_2014.USF1.MA0093.2.6" "pfm.Hsapiens.JASPAR_2014.USF1.MA0093.2.7" "pfm.Hsapiens.JASPAR_2014.USF1.MA0093.2.8" "pfm.Hsapiens.JASPAR_2014.USF1.MA0093.2.9" "pfm.Hsapiens.JASPAR_2014.USF1.MA0093.2.10" "pfm.Hsapiens.JASPAR_2014.USF1.MA0093.2.11"
"A" 0.287733048331552 0.0874005462534141 0.00255314095713098 0.984028025175157 0.011162569766061 0.0952974706091913 0 0 0.876499228120176 0 0.108122550765942
"C" 0.223488896805605 0.442227763923525 0.997446859042869 0 0.610319439496497 0.0353283458021613 0 0 0 0.781736135850849 0.589359933499584
"G" 0.425246407790049 0.177116731979575 0 0 0.0553378458615366 0.869374183588647 0 1 0.0816411352570954 0 0.0660847880299252
"T" 0.0635316470727942 0.293254957843487 0 0.0159719748248427 0.323180144875905 0 1 0 0.0418596366227289 0.218263864149151 0.236432727704548
"pfm.Hsapiens.JASPAR_2014.USF2.MA0526.1.1" "pfm.Hsapiens.JASPAR_2014.USF2.MA0526.1.2" "pfm.Hsapiens.JASPAR_2014.USF2.MA0526.1.3" "pfm.Hsapiens.JASPAR_2014.USF2.MA0526.1.4" "pfm.Hsapiens.JASPAR_2014.USF2.MA0526.1.5" "pfm.Hsapiens.JASPAR_2014.USF2.MA0526.1.6" "pfm.Hsapiens.JASPAR_2014.USF2.MA0526.1.7" "pfm.Hsapiens.JASPAR_2014.USF2.MA0526.1.8" "pfm.Hsapiens.JASPAR_2014.USF2.MA0526.1.9" "pfm.Hsapiens.JASPAR_2014.USF2.MA0526.1.10" "pfm.Hsapiens.JASPAR_2014.USF2.MA0526.1.11"
"A" 0.287719806064115 0.108184383819379 0 1 0 0 0 0 0.756422317099645 0 0.158043273753528
"C" 0.15001085462045 0.324914972139808 1 0 0.351906794992402 0 0 0 0.0539112815688545 0.718503509660612 0.47999131630364
"G" 0.515594471379984 0.138143136261669 0 0 0.099138866777625 1 0 1 0.185831102105796 0.05275345538751 0.0329256820319849
"T" 0.0466748679354512 0.428757507779145 0 0 0.548954338229973 0 1 0 0.00383529922570374 0.228743034951878 0.329039727910847
"pfm.Hsapiens.JASPAR_2014.YY1.MA0095.2.1" "pfm.Hsapiens.JASPAR_2014.YY1.MA0095.2.2" "pfm.Hsapiens.JASPAR_2014.YY1.MA0095.2.3" "pfm.Hsapiens.JASPAR_2014.YY1.MA0095.2.4" "pfm.Hsapiens.JASPAR_2014.YY1.MA0095.2.5" "pfm.Hsapiens.JASPAR_2014.YY1.MA0095.2.6" "pfm.Hsapiens.JASPAR_2014.YY1.MA0095.2.7" "pfm.Hsapiens.JASPAR_2014.YY1.MA0095.2.8" "pfm.Hsapiens.JASPAR_2014.YY1.MA0095.2.9" "pfm.Hsapiens.JASPAR_2014.YY1.MA0095.2.10" "pfm.Hsapiens.JASPAR_2014.YY1.MA0095.2.11" "pfm.Hsapiens.JASPAR_2014.YY1.MA0095.2.12"
"A" 0.157021335936411 0.972667689304142 0.940036257146841 0.349463115325617 1 0 0.00153395621252266 0.00181285734207224 0.113233858597127 0.120903639659741 0.125366057732534 0.185748152280017
"C" 0.63910193836285 0 0.0138056059127039 0.155766280853437 0 0.00167340677729745 0 0 0.786082833635476 0.234416399386418 0.122019244177939 0.637010179891229
"G" 0.111699902384605 0.0252405522242365 0.037372751359643 0.457676753590852 0 0 0.998466043787477 0.998187142657928 0.00529912146144192 0.385580811602287 0.649142379026635 0.0545251708269418
"T" 0.0921768233161344 0.00209175847162181 0.0087853855808116 0.0370938502300934 0 0.998326593222703 0 0 0.0953841863059545 0.259099149351555 0.103472319062892 0.122716497001813
"pfm.Hsapiens.JASPAR_2014.ZBTB33.MA0527.1.1" "pfm.Hsapiens.JASPAR_2014.ZBTB33.MA0527.1.2" "pfm.Hsapiens.JASPAR_2014.ZBTB33.MA0527.1.3" "pfm.Hsapiens.JASPAR_2014.ZBTB33.MA0527.1.4" "pfm.Hsapiens.JASPAR_2014.ZBTB33.MA0527.1.5" "pfm.Hsapiens.JASPAR_2014.ZBTB33.MA0527.1.6" "pfm.Hsapiens.JASPAR_2014.ZBTB33.MA0527.1.7" "pfm.Hsapiens.JASPAR_2014.ZBTB33.MA0527.1.8" "pfm.Hsapiens.JASPAR_2014.ZBTB33.MA0527.1.9" "pfm.Hsapiens.JASPAR_2014.ZBTB33.MA0527.1.10" "pfm.Hsapiens.JASPAR_2014.ZBTB33.MA0527.1.11" "pfm.Hsapiens.JASPAR_2014.ZBTB33.MA0527.1.12" "pfm.Hsapiens.JASPAR_2014.ZBTB33.MA0527.1.13" "pfm.Hsapiens.JASPAR_2014.ZBTB33.MA0527.1.14" "pfm.Hsapiens.JASPAR_2014.ZBTB33.MA0527.1.15"
"A" 0.116312056737589 0.00851063829787234 0.0397163120567376 0.0141843971631206 0 0.049645390070922 0.00283687943262411 0 0.653900709219858 0.0113475177304965 0.590070921985816 0.120567375886525 0.0269503546099291 0.112056737588652 0.127659574468085
"C" 0.363120567375887 0.0936170212765957 0.934751773049645 0.126241134751773 1 0 0.947517730496454 0 0.113475177304965 0.0808510638297872 0.133333333333333 0.329078014184397 0.465248226950355 0.205673758865248 0.330496453900709
"G" 0.20709219858156 0.0453900709219858 0.0156028368794326 0.00709219858156028 0 0.946099290780142 0 1 0.167375886524823 0.638297872340426 0.2 0.19290780141844 0.0609929078014184 0.154609929078014 0.377304964539007
"T" 0.313475177304965 0.852482269503546 0.0099290780141844 0.852482269503546 0 0.00425531914893617 0.049645390070922 0 0.0652482269503546 0.269503546099291 0.0765957446808511 0.357446808510638 0.446808510638298 0.527659574468085 0.164539007092199
"pfm.Hsapiens.JASPAR_2014.ZEB1.MA0103.2.1" "pfm.Hsapiens.JASPAR_2014.ZEB1.MA0103.2.2" "pfm.Hsapiens.JASPAR_2014.ZEB1.MA0103.2.3" "pfm.Hsapiens.JASPAR_2014.ZEB1.MA0103.2.4" "pfm.Hsapiens.JASPAR_2014.ZEB1.MA0103.2.5" "pfm.Hsapiens.JASPAR_2014.ZEB1.MA0103.2.6" "pfm.Hsapiens.JASPAR_2014.ZEB1.MA0103.2.7" "pfm.Hsapiens.JASPAR_2014.ZEB1.MA0103.2.8" "pfm.Hsapiens.JASPAR_2014.ZEB1.MA0103.2.9"
"A" 0.240787623066104 0 0.336708860759494 0 1 0 0 0 0
"C" 0.409282700421941 0.841350210970464 0.0936708860759494 0.891701828410689 0 1 1 0 0
"G" 0.233473980309423 0 0.121237693389592 0 0 0 0 0 1
"T" 0.116455696202532 0.158649789029536 0.448382559774965 0.108298171589311 0 0 0 1 0
"pfm.Hsapiens.JASPAR_2014.ZNF263.MA0528.1.1" "pfm.Hsapiens.JASPAR_2014.ZNF263.MA0528.1.2" "pfm.Hsapiens.JASPAR_2014.ZNF263.MA0528.1.3" "pfm.Hsapiens.JASPAR_2014.ZNF263.MA0528.1.4" "pfm.Hsapiens.JASPAR_2014.ZNF263.MA0528.1.5" "pfm.Hsapiens.JASPAR_2014.ZNF263.MA0528.1.6" "pfm.Hsapiens.JASPAR_2014.ZNF263.MA0528.1.7" "pfm.Hsapiens.JASPAR_2014.ZNF263.MA0528.1.8" "pfm.Hsapiens.JASPAR_2014.ZNF263.MA0528.1.9" "pfm.Hsapiens.JASPAR_2014.ZNF263.MA0528.1.10" "pfm.Hsapiens.JASPAR_2014.ZNF263.MA0528.1.11" "pfm.Hsapiens.JASPAR_2014.ZNF263.MA0528.1.12" "pfm.Hsapiens.JASPAR_2014.ZNF263.MA0528.1.13" "pfm.Hsapiens.JASPAR_2014.ZNF263.MA0528.1.14" "pfm.Hsapiens.JASPAR_2014.ZNF263.MA0528.1.15" "pfm.Hsapiens.JASPAR_2014.ZNF263.MA0528.1.16" "pfm.Hsapiens.JASPAR_2014.ZNF263.MA0528.1.17" "pfm.Hsapiens.JASPAR_2014.ZNF263.MA0528.1.18" "pfm.Hsapiens.JASPAR_2014.ZNF263.MA0528.1.19" "pfm.Hsapiens.JASPAR_2014.ZNF263.MA0528.1.20" "pfm.Hsapiens.JASPAR_2014.ZNF263.MA0528.1.21"
"A" 0.155300295372498 0.301673777486052 0.729766983918609 0.0297341647522153 0.066360354446997 0.913619954053167 0.102986544141779 0.101870692484411 0.532523793895635 0.336855923859534 0.203216278306531 0.433081719724319 0.274040039383 0.269510994420742 0.521365277321956 0.250935346242205 0.20557925828684 0.545126353790614 0.343025927141451 0.266951099442074 0.476796849360026
"C" 0.0192320315063997 0 0 0 0.114079422382671 0.0361667213652773 0.0553987528716771 0.0936659008861175 0.0635379061371841 0.101279947489334 0.0701673777486052 0.0387266163439449 0.0406957663275353 0.10620282244831 0.0623564161470299 6.56383327863472e-05 0 0 0.01437479488021 0.0426649163111257 0.0595339678372169
"G" 0.727141450607155 0.698326222513948 0.183918608467345 0.907056120774532 0.816803413193305 0.00282244830981293 0.738562520511979 0.751624548736462 0.361864128651132 0.462225139481457 0.621660649819495 0.441745979652117 0.584378076796849 0.593501805054152 0.31375123071874 0.634000656383328 0.751165080406958 0.386741056777158 0.585690843452576 0.644502789629143 0.403085001640958
"T" 0.0983262225139481 0 0.0863144076140466 0.0632097144732524 0.00275680997702658 0.0473908762717427 0.103052182474565 0.0528388578930095 0.0420741713160486 0.0996389891696751 0.104955694125369 0.0864456842796193 0.100886117492616 0.0307843780767968 0.102527075812274 0.11499835904168 0.0432556613062028 0.0681325894322284 0.056908434525763 0.0458811946176567 0.0605841811617985
"pfm.Hsapiens.jolma2013.CEBPB.1" "pfm.Hsapiens.jolma2013.CEBPB.2" "pfm.Hsapiens.jolma2013.CEBPB.3" "pfm.Hsapiens.jolma2013.CEBPB.4" "pfm.Hsapiens.jolma2013.CEBPB.5" "pfm.Hsapiens.jolma2013.CEBPB.6" "pfm.Hsapiens.jolma2013.CEBPB.7" "pfm.Hsapiens.jolma2013.CEBPB.8" "pfm.Hsapiens.jolma2013.CEBPB.9" "pfm.Hsapiens.jolma2013.CEBPB.10"
"A" 0.465622663088902 0.00144692418994168 0.000678940852270458 0.437130059190529 0.0153737824199038 0.129002711218583 0.0922363762455743 0.972408777858579 0.999208791208791 0.00650495215712607
"C" 0.220252496370915 0.00149077037751567 0.000559127760693318 0.00135978243481043 0.889253999921762 0.0203341393712904 0.829725882395883 0.0272062283440989 0.000395604395604396 0.4455682390465
"G" 0.276338362732591 0.000350769500591924 0.0908981988098566 0.472044472884338 0.0086453076712436 0.832857038176889 0.000109501040259882 0.000384993797322154 0 0.0394493872754742
"T" 0.0377864778075925 0.996711535931951 0.90786373257718 0.0894656854903216 0.0867269099870907 0.0178061112332381 0.077928240318283 0 0.000395604395604396 0.5084774215209
"pfm.Hsapiens.jolma2013.CEBPB.2.1" "pfm.Hsapiens.jolma2013.CEBPB.2.2" "pfm.Hsapiens.jolma2013.CEBPB.2.3" "pfm.Hsapiens.jolma2013.CEBPB.2.4" "pfm.Hsapiens.jolma2013.CEBPB.2.5" "pfm.Hsapiens.jolma2013.CEBPB.2.6" "pfm.Hsapiens.jolma2013.CEBPB.2.7" "pfm.Hsapiens.jolma2013.CEBPB.2.8" "pfm.Hsapiens.jolma2013.CEBPB.2.9" "pfm.Hsapiens.jolma2013.CEBPB.2.10"
"A" 0.540978497974447 0 0.00396375990939977 0.460429538099441 0.0348084187803562 0.106359945872801 0.119941491955144 0.990432098765432 0.998755057578587 0.0036111947035811
"C" 0.169211592396385 0.000311526479750779 0 0 0.865893146249325 0.00893098782138024 0.782301316431009 0.0095679012345679 0 0.362022269034005
"G" 0.262698660018697 0 0.0874858437146093 0.483671668137688 0.00431732325957906 0.868470906630582 0.000975134080936129 0 0.00124494242141301 0.0306951549804394
"T" 0.0271112496104706 0.999688473520249 0.908550396375991 0.0558987937628714 0.0949811117107393 0.0162381596752368 0.0967820575329108 0 0 0.603671381281974
"pfm.Hsapiens.jolma2013.CEBPD.1" "pfm.Hsapiens.jolma2013.CEBPD.2" "pfm.Hsapiens.jolma2013.CEBPD.3" "pfm.Hsapiens.jolma2013.CEBPD.4" "pfm.Hsapiens.jolma2013.CEBPD.5" "pfm.Hsapiens.jolma2013.CEBPD.6" "pfm.Hsapiens.jolma2013.CEBPD.7" "pfm.Hsapiens.jolma2013.CEBPD.8" "pfm.Hsapiens.jolma2013.CEBPD.9" "pfm.Hsapiens.jolma2013.CEBPD.10"
"A" 0.520175562792015 0 0.000127909951394218 0.436936936936937 0.0112849448576558 0.10130678282514 0.0964973324054744 0.980019425558485 1 0.00735995638544364
"C" 0.177969701260088 0 0.000127909951394218 0.000643500643500643 0.905745062836625 0.0104542626011201 0.819183484110415 0.0192868044956293 0 0.409022761346599
"G" 0.27042333286139 0.000283085633404105 0.0963161933998465 0.472072072072072 0.00436009233136702 0.879029247044182 0.00034794711203897 0 0 0.0299850074962519
"T" 0.0314314030865072 0.999716914366596 0.903427986697365 0.0903474903474903 0.0786098999743524 0.00920970752955818 0.0839712363720714 0.000693769945885944 0 0.553632274771705
"pfm.Hsapiens.jolma2013.CTCF.1" "pfm.Hsapiens.jolma2013.CTCF.2" "pfm.Hsapiens.jolma2013.CTCF.3" "pfm.Hsapiens.jolma2013.CTCF.4" "pfm.Hsapiens.jolma2013.CTCF.5" "pfm.Hsapiens.jolma2013.CTCF.6" "pfm.Hsapiens.jolma2013.CTCF.7" "pfm.Hsapiens.jolma2013.CTCF.8" "pfm.Hsapiens.jolma2013.CTCF.9" "pfm.Hsapiens.jolma2013.CTCF.10" "pfm.Hsapiens.jolma2013.CTCF.11" "pfm.Hsapiens.jolma2013.CTCF.12" "pfm.Hsapiens.jolma2013.CTCF.13" "pfm.Hsapiens.jolma2013.CTCF.14" "pfm.Hsapiens.jolma2013.CTCF.15" "pfm.Hsapiens.jolma2013.CTCF.16" "pfm.Hsapiens.jolma2013.CTCF.17"
"A" 0.455331654072208 0.173692297414657 0 0.00506730007917656 0.0623177133968501 0.00453068058701862 0.507583682008368 0.0078619193927345 0 0.00259467040673212 0.763660017346054 0.00731826313221662 0.0137676798074029 0.000232693426410704 0.0397883183065465 0.151956583833191 0.36441484300666
"C" 0.0458438287153652 0.0247845547464761 0.940983989716022 0 0.932432432432432 0.995469319412981 0.453364714086471 0.640791613952648 0.999887298546151 0.00343618513323983 0.0209598149754264 0.13140348024069 0.387977730965995 0 0.011172089376715 0.281976578120537 0.310526771040567
"G" 0.145507976490344 0.75930255862115 0 0.98812351543943 0.000777756173439627 0 0.0180439330543933 0 0.000112701453848755 0.00161290322580645 0.117447239086441 0.799154334038055 0 0.985689354275742 0.731379851038808 0.00816909454441588 0.212438370383185
"T" 0.353316540722082 0.0422205892177166 0.059016010283978 0.00680918448139351 0.00447209799727785 0 0.0210076708507671 0.351346466654618 0 0.992356241234222 0.0979329285920786 0.0621239225890389 0.598254589226602 0.0140779522978476 0.21765974127793 0.557897743501857 0.112620015569587
"pfm.Hsapiens.jolma2013.E2F1.1" "pfm.Hsapiens.jolma2013.E2F1.2" "pfm.Hsapiens.jolma2013.E2F1.3" "pfm.Hsapiens.jolma2013.E2F1.4" "pfm.Hsapiens.jolma2013.E2F1.5" "pfm.Hsapiens.jolma2013.E2F1.6" "pfm.Hsapiens.jolma2013.E2F1.7" "pfm.Hsapiens.jolma2013.E2F1.8" "pfm.Hsapiens.jolma2013.E2F1.9" "pfm.Hsapiens.jolma2013.E2F1.10" "pfm.Hsapiens.jolma2013.E2F1.11" "pfm.Hsapiens.jolma2013.E2F1.12"
"A" 0.407471763683753 0.37382378100941 0.178958785249458 0.0262216924910608 0 0 0.00245398773006135 0 0 0.677804295942721 0.729219143576826 0.665422885572139
"C" 0.126846220677672 0.0684345594525235 0.0260303687635575 0.067938021454112 0.00878293601003764 1 0 0.991561181434599 0.923180592991914 0.170644391408115 0.0579345088161209 0.0584577114427861
"G" 0.106863596872285 0.137724550898204 0.182212581344902 0.903456495828367 0.991217063989962 0 0.997546012269939 0.00843881856540084 0.055256064690027 0.0119331742243437 0.0340050377833753 0.103233830845771
"T" 0.35881841876629 0.420017108639863 0.612798264642082 0.00238379022646007 0 0 0 0 0.0215633423180593 0.139618138424821 0.178841309823678 0.172885572139303
"pfm.Hsapiens.jolma2013.E2F1.2.1" "pfm.Hsapiens.jolma2013.E2F1.2.2" "pfm.Hsapiens.jolma2013.E2F1.2.3" "pfm.Hsapiens.jolma2013.E2F1.2.4" "pfm.Hsapiens.jolma2013.E2F1.2.5" "pfm.Hsapiens.jolma2013.E2F1.2.6" "pfm.Hsapiens.jolma2013.E2F1.2.7" "pfm.Hsapiens.jolma2013.E2F1.2.8" "pfm.Hsapiens.jolma2013.E2F1.2.9" "pfm.Hsapiens.jolma2013.E2F1.2.10" "pfm.Hsapiens.jolma2013.E2F1.2.11" "pfm.Hsapiens.jolma2013.E2F1.2.12"
"A" 0.248289345063539 0.235121951219512 0.204724409448819 0.0532544378698225 0 0 0 0.00329489291598023 0 0.628297362110312 0.614457831325301 0.55832389580974
"C" 0.112414467253177 0.0448780487804878 0.0354330708661417 0.0700197238658777 0.0325865580448065 0.996672212978369 0.00099009900990099 0.968698517298188 0.857355126300149 0.205035971223022 0.0963855421686747 0.0668176670441676
"G" 0.0869990224828935 0.0975609756097561 0.142716535433071 0.875739644970414 0.967413441955194 0 0.999009900990099 0.028006589785832 0.0683506686478455 0.0239808153477218 0.0698795180722892 0.126840317100793
"T" 0.552297165200391 0.622439024390244 0.617125984251969 0.000986193293885602 0 0.00332778702163062 0 0 0.0742942050520059 0.142685851318945 0.219277108433735 0.2480181200453
"pfm.Hsapiens.jolma2013.E2F1.3.1" "pfm.Hsapiens.jolma2013.E2F1.3.2" "pfm.Hsapiens.jolma2013.E2F1.3.3" "pfm.Hsapiens.jolma2013.E2F1.3.4" "pfm.Hsapiens.jolma2013.E2F1.3.5" "pfm.Hsapiens.jolma2013.E2F1.3.6" "pfm.Hsapiens.jolma2013.E2F1.3.7" "pfm.Hsapiens.jolma2013.E2F1.3.8" "pfm.Hsapiens.jolma2013.E2F1.3.9" "pfm.Hsapiens.jolma2013.E2F1.3.10" "pfm.Hsapiens.jolma2013.E2F1.3.11" "pfm.Hsapiens.jolma2013.E2F1.3.12" "pfm.Hsapiens.jolma2013.E2F1.3.13" "pfm.Hsapiens.jolma2013.E2F1.3.14"
"A" 0.327628361858191 0.27765237020316 0.276315789473684 0.164817749603803 0.0429530201342282 0 0.00550964187327824 0 0.00496277915632754 0.00435729847494553 0.691780821917808 0.668316831683168 0.536992840095465 0.462686567164179
"C" 0.0904645476772616 0.0835214446952596 0.0197368421052632 0.00475435816164818 0.120805369127517 0.0314465408805031 0.983471074380165 0 0.933002481389578 0.836601307189543 0.198630136986301 0.0816831683168317 0.0644391408114559 0.0572139303482587
"G" 0.107579462102689 0.126410835214447 0.0657894736842105 0.239302694136292 0.829530201342282 0.968553459119497 0 0.995652173913044 0.0595533498759305 0.117647058823529 0.0205479452054795 0 0.121718377088305 0.0995024875621891
"T" 0.474327628361858 0.512415349887133 0.638157894736842 0.591125198098257 0.00671140939597315 0 0.0110192837465565 0.00434782608695652 0.00248138957816377 0.0413943355119826 0.089041095890411 0.25 0.276849642004773 0.380597014925373
"pfm.Hsapiens.jolma2013.E2F1.4.1" "pfm.Hsapiens.jolma2013.E2F1.4.2" "pfm.Hsapiens.jolma2013.E2F1.4.3" "pfm.Hsapiens.jolma2013.E2F1.4.4" "pfm.Hsapiens.jolma2013.E2F1.4.5" "pfm.Hsapiens.jolma2013.E2F1.4.6" "pfm.Hsapiens.jolma2013.E2F1.4.7" "pfm.Hsapiens.jolma2013.E2F1.4.8" "pfm.Hsapiens.jolma2013.E2F1.4.9" "pfm.Hsapiens.jolma2013.E2F1.4.10" "pfm.Hsapiens.jolma2013.E2F1.4.11" "pfm.Hsapiens.jolma2013.E2F1.4.12" "pfm.Hsapiens.jolma2013.E2F1.4.13" "pfm.Hsapiens.jolma2013.E2F1.4.14"
"A" 0.55 0.789473684210526 0.6 0.0434782608695652 0 0 0 0 0 0.0555555555555556 0.6 0.269230769230769 0.05 0.0526315789473684
"C" 0.05 0 0.05 0 0 0 1 0 1 0.888888888888889 0.28 0.0769230769230769 0 0.0526315789473684
"G" 0 0 0 0.130434782608696 1 1 0 0.962962962962963 0 0 0 0 0.1 0.0526315789473684
"T" 0.4 0.210526315789474 0.35 0.826086956521739 0 0 0 0.037037037037037 0 0.0555555555555556 0.12 0.653846153846154 0.85 0.842105263157895
"pfm.Hsapiens.jolma2013.E2F4.1" "pfm.Hsapiens.jolma2013.E2F4.2" "pfm.Hsapiens.jolma2013.E2F4.3" "pfm.Hsapiens.jolma2013.E2F4.4" "pfm.Hsapiens.jolma2013.E2F4.5" "pfm.Hsapiens.jolma2013.E2F4.6" "pfm.Hsapiens.jolma2013.E2F4.7" "pfm.Hsapiens.jolma2013.E2F4.8" "pfm.Hsapiens.jolma2013.E2F4.9" "pfm.Hsapiens.jolma2013.E2F4.10" "pfm.Hsapiens.jolma2013.E2F4.11" "pfm.Hsapiens.jolma2013.E2F4.12"
"A" 0.938775510204082 0.833333333333333 0.0946372239747634 0.00427350427350427 0 0 0 0 0 1 0.970464135021097 0.96234309623431
"C" 0 0 0 0.00427350427350427 0 1 0 1 1 0 0.0126582278481013 0
"G" 0 0.0289855072463768 0.17981072555205 0.982905982905983 1 0 1 0 0 0 0.00843881856540084 0
"T" 0.0612244897959184 0.13768115942029 0.725552050473186 0.00854700854700855 0 0 0 0 0 0 0.00843881856540084 0.0376569037656904
"pfm.Hsapiens.jolma2013.E2F4.2.1" "pfm.Hsapiens.jolma2013.E2F4.2.2" "pfm.Hsapiens.jolma2013.E2F4.2.3" "pfm.Hsapiens.jolma2013.E2F4.2.4" "pfm.Hsapiens.jolma2013.E2F4.2.5" "pfm.Hsapiens.jolma2013.E2F4.2.6" "pfm.Hsapiens.jolma2013.E2F4.2.7" "pfm.Hsapiens.jolma2013.E2F4.2.8" "pfm.Hsapiens.jolma2013.E2F4.2.9" "pfm.Hsapiens.jolma2013.E2F4.2.10" "pfm.Hsapiens.jolma2013.E2F4.2.11" "pfm.Hsapiens.jolma2013.E2F4.2.12"
"A" 0.143478260869565 0.0478468899521531 0 0 0 0 0 0 0 0.984924623115578 0.96078431372549 0.97029702970297
"C" 0 0 0 0.0050761421319797 0 1 0.0050761421319797 1 0.99492385786802 0.0050251256281407 0.0147058823529412 0
"G" 0.00434782608695652 0.0143540669856459 0 0.99492385786802 1 0 0.99492385786802 0 0.0050761421319797 0 0 0
"T" 0.852173913043478 0.937799043062201 1 0 0 0 0 0 0 0.0100502512562814 0.0245098039215686 0.0297029702970297
"pfm.Hsapiens.jolma2013.EBF1.1" "pfm.Hsapiens.jolma2013.EBF1.2" "pfm.Hsapiens.jolma2013.EBF1.3" "pfm.Hsapiens.jolma2013.EBF1.4" "pfm.Hsapiens.jolma2013.EBF1.5" "pfm.Hsapiens.jolma2013.EBF1.6" "pfm.Hsapiens.jolma2013.EBF1.7" "pfm.Hsapiens.jolma2013.EBF1.8" "pfm.Hsapiens.jolma2013.EBF1.9" "pfm.Hsapiens.jolma2013.EBF1.10" "pfm.Hsapiens.jolma2013.EBF1.11" "pfm.Hsapiens.jolma2013.EBF1.12" "pfm.Hsapiens.jolma2013.EBF1.13" "pfm.Hsapiens.jolma2013.EBF1.14"
"A" 0.718911917098446 0.166343042071197 0.0204081632653061 0 0.00191204588910134 0 0.363754045307443 0.503238341968912 0.0133672819859962 0.0644966847498493 0.00381679389312977 0.925104853205512 0.39119170984456 0.161917098445596
"C" 0.0744818652849741 0.178640776699029 0.127964699393271 0.997416020671835 0.984066284257489 0.996129032258064 0.253074433656958 0.0498704663212435 0.00381922342457034 0.00482218203737191 0 0.0101857399640503 0.379533678756477 0.235751295336788
"G" 0.107512953367876 0.216181229773463 0 0.00193798449612403 0.00254939451880178 0 0.0407766990291262 0.134715025906736 0.982813494589433 0.930681133212779 0.982188295165394 0.0503295386458957 0.0939119170984456 0.0524611398963731
"T" 0.0990932642487047 0.438834951456311 0.851627137341423 0.000645994832041344 0.011472275334608 0.00387096774193548 0.342394822006472 0.312176165803109 0 0 0.0139949109414758 0.0143798681845416 0.135362694300518 0.549870466321243
"pfm.Hsapiens.jolma2013.EGR1.1" "pfm.Hsapiens.jolma2013.EGR1.2" "pfm.Hsapiens.jolma2013.EGR1.3" "pfm.Hsapiens.jolma2013.EGR1.4" "pfm.Hsapiens.jolma2013.EGR1.5" "pfm.Hsapiens.jolma2013.EGR1.6" "pfm.Hsapiens.jolma2013.EGR1.7" "pfm.Hsapiens.jolma2013.EGR1.8" "pfm.Hsapiens.jolma2013.EGR1.9" "pfm.Hsapiens.jolma2013.EGR1.10" "pfm.Hsapiens.jolma2013.EGR1.11" "pfm.Hsapiens.jolma2013.EGR1.12" "pfm.Hsapiens.jolma2013.EGR1.13" "pfm.Hsapiens.jolma2013.EGR1.14"
"A" 0.249478079331942 0.513905683192261 0.00322372662798195 0.105202754399388 0 0.00260416666666667 0 0.652638190954774 0.00325309043591412 0.0190615835777126 0.01 0.680894308943089 0.27905731119443 0.267393561786085
"C" 0.241127348643006 0.39540507859734 0.96969696969697 0.0053557765876052 0.980025773195876 0.992838541666667 0.928214731585518 0.343592964824121 0.99544567338972 0.0113636363636364 0.938125 0.0691056910569106 0.248527048741296 0.19055036344756
"G" 0.153966597077244 0.0362756952841596 0.00773694390715667 0.85424636572303 0.0077319587628866 0 0.00936329588014981 0 0 0.931818181818182 0.011875 0.142276422764228 0.125334761649705 0.139667705088266
"T" 0.355427974947808 0.0544135429262394 0.0193423597678917 0.035195103289977 0.0122422680412371 0.00455729166666667 0.0624219725343321 0.00376884422110553 0.00130123617436565 0.0377565982404692 0.04 0.107723577235772 0.347080878414569 0.402388369678089
"pfm.Hsapiens.jolma2013.EGR1.2.1" "pfm.Hsapiens.jolma2013.EGR1.2.2" "pfm.Hsapiens.jolma2013.EGR1.2.3" "pfm.Hsapiens.jolma2013.EGR1.2.4" "pfm.Hsapiens.jolma2013.EGR1.2.5" "pfm.Hsapiens.jolma2013.EGR1.2.6" "pfm.Hsapiens.jolma2013.EGR1.2.7" "pfm.Hsapiens.jolma2013.EGR1.2.8" "pfm.Hsapiens.jolma2013.EGR1.2.9" "pfm.Hsapiens.jolma2013.EGR1.2.10" "pfm.Hsapiens.jolma2013.EGR1.2.11" "pfm.Hsapiens.jolma2013.EGR1.2.12" "pfm.Hsapiens.jolma2013.EGR1.2.13" "pfm.Hsapiens.jolma2013.EGR1.2.14"
"A" 0.272297696396929 0.737507906388362 0.00672371638141809 0.0183443085606773 0 0 0 0.795439739413681 0 0 0 0.861660079051383 0.29390243902439 0.303571428571429
"C" 0.230950974601299 0.24920936116382 0.987775061124694 0 1 0.992159227985525 0.979713603818616 0.2 0.999394306480921 0 0.992201559688062 0.0131752305665349 0.279268292682927 0.125595238095238
"G" 0.113998818665092 0.00189753320683112 0.00183374083129584 0.981655691439323 0 0 0 0.00456026058631922 0 0.999073215940686 0 0.105401844532279 0.0634146341463415 0.107738095238095
"T" 0.38275251033668 0.0113851992409867 0.00366748166259169 0 0 0.00784077201447527 0.0202863961813842 0 0.000605693519079346 0.00092678405931418 0.00779844031193761 0.0197628458498024 0.363414634146341 0.463095238095238
"pfm.Hsapiens.jolma2013.ELF1.1" "pfm.Hsapiens.jolma2013.ELF1.2" "pfm.Hsapiens.jolma2013.ELF1.3" "pfm.Hsapiens.jolma2013.ELF1.4" "pfm.Hsapiens.jolma2013.ELF1.5" "pfm.Hsapiens.jolma2013.ELF1.6" "pfm.Hsapiens.jolma2013.ELF1.7" "pfm.Hsapiens.jolma2013.ELF1.8" "pfm.Hsapiens.jolma2013.ELF1.9" "pfm.Hsapiens.jolma2013.ELF1.10" "pfm.Hsapiens.jolma2013.ELF1.11" "pfm.Hsapiens.jolma2013.ELF1.12"
"A" 0.585825968728756 0.763455149501661 0.133347557072754 0.0257759074171489 0.0325568341285434 0 0 0.998262380538662 0.982891360136869 0.135189365437672 0.00899470899470899 0.302379570516541
"C" 0.0875254928619986 0.0757475083056478 0.735438446767655 0.906628090478695 0.967443165871457 0 0 0 0.000285143997718848 0 0.0791005291005291 0.190365641323273
"G" 0.149558123725357 0.035437430786268 0.0642201834862385 0.0675960021041557 0 1 1 0.00173761946133797 0 0.864559819413093 0 0.392919326755659
"T" 0.177090414683889 0.125359911406423 0.0669938126733518 0 0 0 0 0 0.016823495865412 0.000250815149235014 0.911904761904762 0.114335461404527
"pfm.Hsapiens.jolma2013.ELF1.2.1" "pfm.Hsapiens.jolma2013.ELF1.2.2" "pfm.Hsapiens.jolma2013.ELF1.2.3" "pfm.Hsapiens.jolma2013.ELF1.2.4" "pfm.Hsapiens.jolma2013.ELF1.2.5" "pfm.Hsapiens.jolma2013.ELF1.2.6" "pfm.Hsapiens.jolma2013.ELF1.2.7" "pfm.Hsapiens.jolma2013.ELF1.2.8" "pfm.Hsapiens.jolma2013.ELF1.2.9" "pfm.Hsapiens.jolma2013.ELF1.2.10" "pfm.Hsapiens.jolma2013.ELF1.2.11" "pfm.Hsapiens.jolma2013.ELF1.2.12"
"A" 0.725190839694656 0.875968992248062 0.124031007751938 0.0381679389312977 0 0.00571428571428571 0 0.991525423728814 0.937007874015748 0.0564971751412429 0.0193548387096774 0.331034482758621
"C" 0.0381679389312977 0.0465116279069767 0.751937984496124 0.877862595419847 0.936 0 0 0 0 0 0.032258064516129 0.0758620689655172
"G" 0.00763358778625954 0.0310077519379845 0 0.083969465648855 0.048 0.994285714285714 0.971910112359551 0 0.0078740157480315 0.943502824858757 0.0516129032258065 0.558620689655172
"T" 0.229007633587786 0.0465116279069767 0.124031007751938 0 0.016 0 0.0280898876404494 0.00847457627118644 0.0551181102362205 0 0.896774193548387 0.0344827586206897
"pfm.Hsapiens.jolma2013.ELK1.1" "pfm.Hsapiens.jolma2013.ELK1.2" "pfm.Hsapiens.jolma2013.ELK1.3" "pfm.Hsapiens.jolma2013.ELK1.4" "pfm.Hsapiens.jolma2013.ELK1.5" "pfm.Hsapiens.jolma2013.ELK1.6" "pfm.Hsapiens.jolma2013.ELK1.7" "pfm.Hsapiens.jolma2013.ELK1.8" "pfm.Hsapiens.jolma2013.ELK1.9" "pfm.Hsapiens.jolma2013.ELK1.10"
"A" 0.596637136141747 0.104278700023381 0.0511901347863493 0 0 0.992481203007519 0.870827285921626 0.149149382428338 0.0560829241680306 0.320909090909091
"C" 0.0793708190200687 0.77156885667524 0.946372239747634 0.00121065375302663 0 0.00195488721804511 0.013854070457844 0.0689815893731065 0.175559192580469 0.153636363636364
"G" 0.176459952992226 0.0921206453121347 0.00243762546601663 0.998789346246973 0.996978851963746 0 0.000659717640849716 0.76905150314612 0.0482269503546099 0.306515151515152
"T" 0.147532091845959 0.0320317979892448 0 0 0.00302114803625378 0.00556390977443609 0.114658925979681 0.0128175250524353 0.72013093289689 0.218939393939394
"pfm.Hsapiens.jolma2013.ELK1.2.1" "pfm.Hsapiens.jolma2013.ELK1.2.2" "pfm.Hsapiens.jolma2013.ELK1.2.3" "pfm.Hsapiens.jolma2013.ELK1.2.4" "pfm.Hsapiens.jolma2013.ELK1.2.5" "pfm.Hsapiens.jolma2013.ELK1.2.6" "pfm.Hsapiens.jolma2013.ELK1.2.7" "pfm.Hsapiens.jolma2013.ELK1.2.8" "pfm.Hsapiens.jolma2013.ELK1.2.9" "pfm.Hsapiens.jolma2013.ELK1.2.10"
"A" 0.768281673186879 0.048758865248227 0.0201265094882116 0 0.00271739130434783 0.998240469208211 0.945730690868679 0.112094888072168 0.0313814299579424 0.343125734430082
"C" 0.0385194101715318 0.90531914893617 0.978723404255319 0 0.000582298136645963 0.00136852394916911 0.00722355991850343 0.0312395589709322 0.117437722419929 0.124755189972581
"G" 0.118417092988264 0.0347517730496454 0.00115008625646924 0.999608457321848 0.991071428571429 0.000391006842619746 0.00111131691053899 0.852990310725025 0.0252345519249434 0.332354093223658
"T" 0.0747818236533253 0.0111702127659574 0 0.000391542678151919 0.00562888198757764 0 0.0459344323022782 0.00367524223187437 0.825946295697185 0.199764982373678
"pfm.Hsapiens.jolma2013.ELK1.3.1" "pfm.Hsapiens.jolma2013.ELK1.3.2" "pfm.Hsapiens.jolma2013.ELK1.3.3" "pfm.Hsapiens.jolma2013.ELK1.3.4" "pfm.Hsapiens.jolma2013.ELK1.3.5" "pfm.Hsapiens.jolma2013.ELK1.3.6" "pfm.Hsapiens.jolma2013.ELK1.3.7" "pfm.Hsapiens.jolma2013.ELK1.3.8" "pfm.Hsapiens.jolma2013.ELK1.3.9" "pfm.Hsapiens.jolma2013.ELK1.3.10" "pfm.Hsapiens.jolma2013.ELK1.3.11" "pfm.Hsapiens.jolma2013.ELK1.3.12" "pfm.Hsapiens.jolma2013.ELK1.3.13" "pfm.Hsapiens.jolma2013.ELK1.3.14" "pfm.Hsapiens.jolma2013.ELK1.3.15" "pfm.Hsapiens.jolma2013.ELK1.3.16" "pfm.Hsapiens.jolma2013.ELK1.3.17"
"A" 0.187949143173024 0.87777409738324 0.00118147448015123 0.0615584415584416 0.000273448181569593 0.000249500998003992 0 0.00190340233166786 0.000970638194612958 0.00728725905030559 0.0035962598897147 0.00188902007083825 0.979308005427408 0.89744398863995 0.219877300613497 0.0600656006560066 0.237868162692847
"C" 0.360696517412935 0.0304736667770785 0.898393194706994 0 0.00136724090784796 0.999001996007984 0.99949328604003 0.00452058053771116 0.481193884979374 0.972496473906911 0.00527451450491489 0.00519480519480519 0.00576662143826323 0.0119911644051751 0.11239263803681 0.375153751537515 0.177559607293128
"G" 0.206744057490326 0.0824776416031799 0.0536389413988658 0.00467532467532468 0 0 0 0.987865810135617 0.5168648386314 0.00305594734367654 0.988731719012227 0.990791027154663 0.0122116689280868 0.00536446828652572 0.65840490797546 0.0684706847068471 0.395511921458626
"T" 0.244610281923715 0.00927459423650215 0.0467863894139887 0.933766233766234 0.998359310910582 0.000748502994011976 0.000506713959969597 0.00571020699500357 0.000970638194612958 0.0171603196991067 0.00239750659314313 0.00212514757969303 0.00271370420624152 0.0852003786683496 0.00932515337423313 0.496309963099631 0.1890603085554
"pfm.Hsapiens.jolma2013.ELK1.4.1" "pfm.Hsapiens.jolma2013.ELK1.4.2" "pfm.Hsapiens.jolma2013.ELK1.4.3" "pfm.Hsapiens.jolma2013.ELK1.4.4" "pfm.Hsapiens.jolma2013.ELK1.4.5" "pfm.Hsapiens.jolma2013.ELK1.4.6" "pfm.Hsapiens.jolma2013.ELK1.4.7" "pfm.Hsapiens.jolma2013.ELK1.4.8" "pfm.Hsapiens.jolma2013.ELK1.4.9" "pfm.Hsapiens.jolma2013.ELK1.4.10"
"A" 0.681307076776631 0.0249702490869547 0.00776283354236042 0 8.59014281112424e-05 0.993062631430615 0.947110513801303 0.0585881347371693 0.0169144123349645 0.289781037832646
"C" 0.0409019246214713 0.939862119906439 0.990507287116724 0.000457975312949797 0.000880489638140234 0.00505127148958311 0.00688514421585858 0.0458642526904697 0.11649893823285 0.145676425000546
"G" 0.192744742243508 0.030325413435102 0.00127578601392553 0.998975007632922 0.98372167937292 0.00134411516031825 0.00124056652537992 0.889836434981934 0.020736774074416 0.377082105355077
"T" 0.0850462563583901 0.00484221757150478 0.000454093326990442 0.00056701705412832 0.0153119295608289 0.000541981919483166 0.0447637754574589 0.00571117759042698 0.845849875357769 0.187460431811732
"pfm.Hsapiens.jolma2013.ELK4.1" "pfm.Hsapiens.jolma2013.ELK4.2" "pfm.Hsapiens.jolma2013.ELK4.3" "pfm.Hsapiens.jolma2013.ELK4.4" "pfm.Hsapiens.jolma2013.ELK4.5" "pfm.Hsapiens.jolma2013.ELK4.6" "pfm.Hsapiens.jolma2013.ELK4.7" "pfm.Hsapiens.jolma2013.ELK4.8" "pfm.Hsapiens.jolma2013.ELK4.9" "pfm.Hsapiens.jolma2013.ELK4.10"
"A" 0.671011277500462 0.0740967365967366 0.0605239385727191 0 0 0.996841527053007 0.819716560329739 0.326864282865878 0.0355944442084696 0.271465472705356
"C" 0.0557866518765021 0.846037296037296 0.93676603432701 0.000997763633235851 0 0.00243751716561384 0.0140872903845068 0.0298418184235013 0.30308371915219 0.200929912174961
"G" 0.165557404326123 0.0656468531468531 0.002710027100271 0.999002236366764 0.986009236620484 0 0.000846931285641692 0.638076565200053 0.0446629571422504 0.362769071809885
"T" 0.107644666296913 0.0142191142191142 0 0 0.0139907633795164 0.000720955781378742 0.165349218000113 0.00521733351056759 0.61665887949709 0.164835543309799
"pfm.Hsapiens.jolma2013.ESR1.1" "pfm.Hsapiens.jolma2013.ESR1.2" "pfm.Hsapiens.jolma2013.ESR1.3" "pfm.Hsapiens.jolma2013.ESR1.4" "pfm.Hsapiens.jolma2013.ESR1.5" "pfm.Hsapiens.jolma2013.ESR1.6" "pfm.Hsapiens.jolma2013.ESR1.7" "pfm.Hsapiens.jolma2013.ESR1.8" "pfm.Hsapiens.jolma2013.ESR1.9" "pfm.Hsapiens.jolma2013.ESR1.10" "pfm.Hsapiens.jolma2013.ESR1.11" "pfm.Hsapiens.jolma2013.ESR1.12" "pfm.Hsapiens.jolma2013.ESR1.13" "pfm.Hsapiens.jolma2013.ESR1.14" "pfm.Hsapiens.jolma2013.ESR1.15" "pfm.Hsapiens.jolma2013.ESR1.16" "pfm.Hsapiens.jolma2013.ESR1.17"
"A" 0.477366255144033 0.654723127035831 0 0.003125 0 0.0021978021978022 0.940119760479042 0.206896551724138 0.168211920529801 0.379032258064516 0 0.00315457413249211 0.995943204868154 0 0.0319148936170213 0 0.0678294573643411
"C" 0.133744855967078 0.00977198697068404 0 0 0 0.993406593406593 0 0.647509578544061 0.295364238410596 0.141935483870968 0.0430711610486891 0 0.00202839756592292 0.995670995670996 0.968085106382979 0.219325153374233 0.131782945736434
"G" 0.207818930041152 0.335504885993485 0.948249619482496 0.996875 0.00543478260869565 0 0.0598802395209581 0.101532567049808 0.450331125827815 0.458064516129032 0.00187265917602996 0.996845425867508 0.00202839756592292 0.00432900432900433 0 0.0107361963190184 0.405038759689922
"T" 0.181069958847737 0 0.0517503805175038 0 0.994565217391304 0.0043956043956044 0 0.0440613026819923 0.0860927152317881 0.0209677419354839 0.955056179775281 0 0 0 0 0.769938650306748 0.395348837209302
"pfm.Hsapiens.jolma2013.ESRRA.1" "pfm.Hsapiens.jolma2013.ESRRA.2" "pfm.Hsapiens.jolma2013.ESRRA.3" "pfm.Hsapiens.jolma2013.ESRRA.4" "pfm.Hsapiens.jolma2013.ESRRA.5" "pfm.Hsapiens.jolma2013.ESRRA.6" "pfm.Hsapiens.jolma2013.ESRRA.7" "pfm.Hsapiens.jolma2013.ESRRA.8" "pfm.Hsapiens.jolma2013.ESRRA.9" "pfm.Hsapiens.jolma2013.ESRRA.10" "pfm.Hsapiens.jolma2013.ESRRA.11"
"A" 0.150746806026817 0.0829183846318513 0.0768798638534111 0.937521982414069 0.994505494505495 0 0 0.0363875688820472 0 0.908306514556982 0.288388346057112
"C" 0.27797113150114 0.242789199854807 0.663640268988649 0.000884625632827072 0.00232894677339122 0 0 0.00138321843696317 0.947173803330875 0.00163585625848667 0.244541387522536
"G" 0.255485123885792 0.101281609783792 0.242428498256861 0.0597921662669864 0.00316555872111428 0.989066390041494 1 0.0348481806215559 0.0153344462129741 0.0899827860877375 0.0665828306884195
"T" 0.315796938586251 0.57301080572955 0.0170513689010789 0.00180122568611777 0 0.0109336099585062 0 0.927381032059434 0.0374917504561512 7.48430967935079e-05 0.400487435731933
"pfm.Hsapiens.jolma2013.ESRRA.2.1" "pfm.Hsapiens.jolma2013.ESRRA.2.2" "pfm.Hsapiens.jolma2013.ESRRA.2.3" "pfm.Hsapiens.jolma2013.ESRRA.2.4" "pfm.Hsapiens.jolma2013.ESRRA.2.5" "pfm.Hsapiens.jolma2013.ESRRA.2.6" "pfm.Hsapiens.jolma2013.ESRRA.2.7" "pfm.Hsapiens.jolma2013.ESRRA.2.8" "pfm.Hsapiens.jolma2013.ESRRA.2.9" "pfm.Hsapiens.jolma2013.ESRRA.2.10" "pfm.Hsapiens.jolma2013.ESRRA.2.11" "pfm.Hsapiens.jolma2013.ESRRA.2.12" "pfm.Hsapiens.jolma2013.ESRRA.2.13" "pfm.Hsapiens.jolma2013.ESRRA.2.14" "pfm.Hsapiens.jolma2013.ESRRA.2.15" "pfm.Hsapiens.jolma2013.ESRRA.2.16" "pfm.Hsapiens.jolma2013.ESRRA.2.17"
"A" 0.907793829142144 0.961877867984469 0.0174992045816099 0.00271970083290838 0.0432195975503062 0.0059593023255814 0.727460528257341 0.236569274269557 0.201261166579086 0.0492214304565848 0.980102130656806 0.993811881188119 0.00154030463802841 0.000174125021765628 0.0530445164591506 0.000887180245453201 0.906168407310705
"C" 0.00713393971820938 0.0104129897635016 0.0287941457206491 0.00611932687404386 0.0089238845144357 0.893023255813953 0.00649254832521765 0.133081998114986 0.218208092485549 0.792557403008709 0.000880436696601514 0.00159123055162659 0.000513434879342803 0.000522375065296883 0.00272897833873444 0.898861452018335 0.00293733681462141
"G" 0.0713393971820938 0.0206494881750794 0.930480432707604 0.985891551929288 0.113035870516185 0.0178779069767442 0.212630957650878 0.0784165881244109 0.112191276931161 0.118105040907891 0.0160239478781476 0.00442008486562942 0.970905356837241 0.994079749259969 0.0996077093638069 0.0180393316575484 0.0843668407310705
"T" 0.0137328339575531 0.00705965407695023 0.0232262169901368 0.00526942036375999 0.834820647419073 0.0831395348837209 0.0534159657665634 0.551932139491046 0.468339464004204 0.0401161256268145 0.00299348476844515 0.000176803394625177 0.0270409036453876 0.00522375065296883 0.844618795838308 0.0822120360786633 0.00652741514360313
"pfm.Hsapiens.jolma2013.ESRRA.3.1" "pfm.Hsapiens.jolma2013.ESRRA.3.2" "pfm.Hsapiens.jolma2013.ESRRA.3.3" "pfm.Hsapiens.jolma2013.ESRRA.3.4" "pfm.Hsapiens.jolma2013.ESRRA.3.5" "pfm.Hsapiens.jolma2013.ESRRA.3.6" "pfm.Hsapiens.jolma2013.ESRRA.3.7" "pfm.Hsapiens.jolma2013.ESRRA.3.8" "pfm.Hsapiens.jolma2013.ESRRA.3.9" "pfm.Hsapiens.jolma2013.ESRRA.3.10" "pfm.Hsapiens.jolma2013.ESRRA.3.11" "pfm.Hsapiens.jolma2013.ESRRA.3.12" "pfm.Hsapiens.jolma2013.ESRRA.3.13" "pfm.Hsapiens.jolma2013.ESRRA.3.14" "pfm.Hsapiens.jolma2013.ESRRA.3.15" "pfm.Hsapiens.jolma2013.ESRRA.3.16" "pfm.Hsapiens.jolma2013.ESRRA.3.17" "pfm.Hsapiens.jolma2013.ESRRA.3.18" "pfm.Hsapiens.jolma2013.ESRRA.3.19"
"A" 0.0987381947669918 0.869421841541756 0.969256107603623 0.0129236669862842 0.00276243093922652 0.0636398256674988 0.00122136274473519 0.793097932578878 0.272044444444444 0.284078615218175 0.0551557927354106 0.0567069094341107 0.898816440714439 0.979088905877591 0.00720479744596402 0.0025 0.0757966552957817 0.001179897496405 0.78979398979399
"C" 0.585075089023069 0.0041541755888651 0.0043919846280538 0.00375203235085671 0.00189917127071823 0.00613548851182668 0.873200340501129 0.00623825328907906 0.297377777777778 0.255274071402813 0.279256326390084 0.541114475598726 0.00245319561007101 0.00553132167108873 0.000905992493205056 0.00368421052631579 0.00386887428238622 0.871206813908042 0.00336420336420336
"G" 0.272681529648552 0.0998715203426124 0.0258029096898161 0.92516779922458 0.994043508287293 0.0812000169254855 0.0519264221473778 0.185668012956372 0.0993777777777778 0.144248106743599 0.10841797211224 0.369696016359275 0.0656767807187433 0.0149300715024509 0.941455627939083 0.991973684210526 0.104750811215575 0.0271007706205523 0.198109998109998
"T" 0.0435051865613872 0.0265524625267666 0.000548998078506725 0.0581565014382791 0.00129488950276243 0.849024668895189 0.0736518746067582 0.0149958011756708 0.3312 0.316399206635413 0.557169908762265 0.0324825986078886 0.0330535829567463 0.000449700948869002 0.0504335821217481 0.00184210526315789 0.815583659206257 0.100512517975001 0.00873180873180873
"pfm.Hsapiens.jolma2013.ESRRA.4.1" "pfm.Hsapiens.jolma2013.ESRRA.4.2" "pfm.Hsapiens.jolma2013.ESRRA.4.3" "pfm.Hsapiens.jolma2013.ESRRA.4.4" "pfm.Hsapiens.jolma2013.ESRRA.4.5" "pfm.Hsapiens.jolma2013.ESRRA.4.6" "pfm.Hsapiens.jolma2013.ESRRA.4.7" "pfm.Hsapiens.jolma2013.ESRRA.4.8" "pfm.Hsapiens.jolma2013.ESRRA.4.9" "pfm.Hsapiens.jolma2013.ESRRA.4.10" "pfm.Hsapiens.jolma2013.ESRRA.4.11"
"A" 0.135879218472469 0.0947724948875256 0.101856763925729 0.883337153334861 0.970945083014049 0.0104877877102837 0.00289553790184869 0.0566887851232899 0.00215162637640805 0.867563372995344 0.352345906163753
"C" 0.265057322783788 0.228911042944785 0.607798408488064 0.00213920085568034 0.0134897828863346 0.0073907228830858 0.00556834211893979 0.00606209551896453 0.882103531198582 0.0041386445938955 0.215020490089487
"G" 0.244227353463588 0.121612985685072 0.256604774535809 0.0989380395752158 0.0101372924648787 0.945590202013092 0.983814685574282 0.0571803063815843 0.0461966839640552 0.123050772300643 0.0995232917956009
"T" 0.354836105280155 0.554703476482618 0.0337400530503979 0.0155856062342425 0.00542784163473819 0.0365312873935384 0.00772143440492984 0.880068812976161 0.0695481584609543 0.00524721011011751 0.333110311951158
"pfm.Hsapiens.jolma2013.ESRRA.5.1" "pfm.Hsapiens.jolma2013.ESRRA.5.2" "pfm.Hsapiens.jolma2013.ESRRA.5.3" "pfm.Hsapiens.jolma2013.ESRRA.5.4" "pfm.Hsapiens.jolma2013.ESRRA.5.5" "pfm.Hsapiens.jolma2013.ESRRA.5.6" "pfm.Hsapiens.jolma2013.ESRRA.5.7" "pfm.Hsapiens.jolma2013.ESRRA.5.8" "pfm.Hsapiens.jolma2013.ESRRA.5.9" "pfm.Hsapiens.jolma2013.ESRRA.5.10" "pfm.Hsapiens.jolma2013.ESRRA.5.11" "pfm.Hsapiens.jolma2013.ESRRA.5.12" "pfm.Hsapiens.jolma2013.ESRRA.5.13" "pfm.Hsapiens.jolma2013.ESRRA.5.14" "pfm.Hsapiens.jolma2013.ESRRA.5.15" "pfm.Hsapiens.jolma2013.ESRRA.5.16" "pfm.Hsapiens.jolma2013.ESRRA.5.17"
"A" 0.681757656458056 0.927631578947368 0.017718715393134 0.00248447204968944 0.142685851318945 0 0.775880469583778 0.0736579275905119 0.15177065767285 0.0503048780487805 0.926918392204628 0.987586206896552 0.00630914826498423 0 0.0812121212121212 0.00437445319335083 0.857852882703777
"C" 0.00798934753661784 0.00131578947368421 0 0 0.00719424460431655 0.89261744966443 0.0224119530416222 0.259675405742821 0.265598650927487 0.714176829268293 0 0.00137931034482759 0 0 0.00121212121212121 0.890638670166229 0
"G" 0.271637816245007 0.0710526315789474 0.933554817275748 0.996273291925466 0.112709832134293 0.0172579098753595 0.192102454642476 0.227215980024969 0.131534569983137 0.186737804878049 0.0450669914738124 0.0110344827586207 0.903259726603575 0.996466431095406 0.0472727272727273 0.0279965004374453 0.137176938369781
"T" 0.0386151797603196 0 0.0487264673311185 0.00124223602484472 0.737410071942446 0.0901246404602109 0.0096051227321238 0.439450686641698 0.451096121416526 0.0487804878048781 0.0280146163215591 0 0.0904311251314406 0.00353356890459364 0.87030303030303 0.0769903762029746 0.00497017892644135
"pfm.Hsapiens.jolma2013.ESRRA.6.1" "pfm.Hsapiens.jolma2013.ESRRA.6.2" "pfm.Hsapiens.jolma2013.ESRRA.6.3" "pfm.Hsapiens.jolma2013.ESRRA.6.4" "pfm.Hsapiens.jolma2013.ESRRA.6.5" "pfm.Hsapiens.jolma2013.ESRRA.6.6" "pfm.Hsapiens.jolma2013.ESRRA.6.7" "pfm.Hsapiens.jolma2013.ESRRA.6.8" "pfm.Hsapiens.jolma2013.ESRRA.6.9" "pfm.Hsapiens.jolma2013.ESRRA.6.10" "pfm.Hsapiens.jolma2013.ESRRA.6.11" "pfm.Hsapiens.jolma2013.ESRRA.6.12" "pfm.Hsapiens.jolma2013.ESRRA.6.13" "pfm.Hsapiens.jolma2013.ESRRA.6.14" "pfm.Hsapiens.jolma2013.ESRRA.6.15" "pfm.Hsapiens.jolma2013.ESRRA.6.16" "pfm.Hsapiens.jolma2013.ESRRA.6.17" "pfm.Hsapiens.jolma2013.ESRRA.6.18" "pfm.Hsapiens.jolma2013.ESRRA.6.19"
"A" 0.133483314585677 0.783038501560874 0.918238993710692 0.00954446854663774 0.00599400599400599 0.160897123354461 0.00080450522928399 0.821528424976701 0.316666666666667 0.271577789994502 0.0708693860733416 0.124805598755832 0.829280397022332 0.961630695443645 0.0323426573426573 0.00555275113579 0.115015974440895 0 0.784855769230769
"C" 0.520809898762655 0.00208116545265349 0.0142938822184105 0 0 0.00780107264748903 0.808930008045052 0.00279589934762349 0.194791666666667 0.206706981858164 0.224969097651422 0.470062208398134 0 0.0065947242206235 0 0 0.00266240681576145 0.786532951289398 0.00240384615384615
"G" 0.244469441319835 0.165452653485952 0.065180102915952 0.880260303687636 0.992007992007992 0.119453924914676 0.0716009654062751 0.164026095060578 0.122395833333333 0.239142385926333 0.130613926658426 0.375194401244168 0.114640198511166 0.0311750599520384 0.88986013986014 0.985360928823826 0.0883919062832801 0.0626790830945559 0.194310897435897
"T" 0.101237345331834 0.0494276795005203 0.00228702115494568 0.110195227765727 0.001998001998002 0.711847879083374 0.118664521319389 0.0116495806150979 0.366145833333333 0.282572842221001 0.573547589616811 0.0299377916018663 0.0560794044665012 0.000599520383693046 0.0777972027972028 0.00908632004038364 0.793929712460064 0.150787965616046 0.0184294871794872
"pfm.Hsapiens.jolma2013.ETS1.1" "pfm.Hsapiens.jolma2013.ETS1.2" "pfm.Hsapiens.jolma2013.ETS1.3" "pfm.Hsapiens.jolma2013.ETS1.4" "pfm.Hsapiens.jolma2013.ETS1.5" "pfm.Hsapiens.jolma2013.ETS1.6" "pfm.Hsapiens.jolma2013.ETS1.7" "pfm.Hsapiens.jolma2013.ETS1.8" "pfm.Hsapiens.jolma2013.ETS1.9" "pfm.Hsapiens.jolma2013.ETS1.10"
"A" 0.710916799152093 0.0565681961030798 0.136436597110754 0 0 1 0.738711453744493 0.405893186003683 0.0307426597582038 0.299291837495341
"C" 0.0556438791732909 0.843180389692018 0.86131621187801 0.00776627218934911 0 0 0.00247797356828194 0.00773480662983425 0.24594127806563 0.149459560193813
"G" 0.169581346051934 0.0933375235700817 0.00224719101123596 0.992233727810651 0.995547309833024 0 0.0085352422907489 0.58195211786372 0.042832469775475 0.403652627655609
"T" 0.0638579756226815 0.00691389063482087 0 0 0.00445269016697588 0 0.250275330396476 0.00441988950276243 0.680483592400691 0.147595974655237
"pfm.Hsapiens.jolma2013.ETS1.2.1" "pfm.Hsapiens.jolma2013.ETS1.2.2" "pfm.Hsapiens.jolma2013.ETS1.2.3" "pfm.Hsapiens.jolma2013.ETS1.2.4" "pfm.Hsapiens.jolma2013.ETS1.2.5" "pfm.Hsapiens.jolma2013.ETS1.2.6" "pfm.Hsapiens.jolma2013.ETS1.2.7" "pfm.Hsapiens.jolma2013.ETS1.2.8" "pfm.Hsapiens.jolma2013.ETS1.2.9" "pfm.Hsapiens.jolma2013.ETS1.2.10" "pfm.Hsapiens.jolma2013.ETS1.2.11" "pfm.Hsapiens.jolma2013.ETS1.2.12" "pfm.Hsapiens.jolma2013.ETS1.2.13" "pfm.Hsapiens.jolma2013.ETS1.2.14" "pfm.Hsapiens.jolma2013.ETS1.2.15" "pfm.Hsapiens.jolma2013.ETS1.2.16" "pfm.Hsapiens.jolma2013.ETS1.2.17" "pfm.Hsapiens.jolma2013.ETS1.2.18"
"A" 0.660906423214868 0.121337946943483 0.238572476167196 0.000325839035516455 0.000325839035516455 0.992554224668177 0.605083694978301 0.3063178047224 0.00991018891297615 0.566978193146417 0.00940733772342427 0.506887914840326 0.0328886130933913 0.00643500643500643 0.00323415265200517 0.00376411543287327 0.0333712552142586 0.149706457925636
"C" 0.0945549396804695 0.707266435986159 0.749450012221951 0.000325839035516455 0.00065167807103291 0.00258983489802525 0.046187228766274 0.017230376515635 0.364818829358935 0.035202492211838 0.717152712449044 0.00751408891671885 0.00558485882717965 0.986486486486487 0.991591203104787 0.019573400250941 0.24383769434964 0.224070450097847
"G" 0.185197261167264 0.161476355247982 0.0114886335859203 0.999022482893451 0.999022482893451 0.00323729362253156 0.00309981401115933 0.67230376515635 0.0402601424589656 0.38816199376947 0.0288491690185011 0.0325610519724483 0.0102389078498294 0.0045045045045045 0.00323415265200517 0.769385194479297 0.581342434584755 0.0994781474233529
"T" 0.0593413759373981 0.00991926182237601 0.000488878024932779 0.000325839035516455 0 0.00161864681126578 0.345629262244265 0.00414805360561583 0.585010839269124 0.00965732087227414 0.244590780809031 0.453036944270507 0.9512876202296 0.00257400257400257 0.0019404915912031 0.207277289836888 0.141448615851346 0.526744944553164
"pfm.Hsapiens.jolma2013.ETS1.3.1" "pfm.Hsapiens.jolma2013.ETS1.3.2" "pfm.Hsapiens.jolma2013.ETS1.3.3" "pfm.Hsapiens.jolma2013.ETS1.3.4" "pfm.Hsapiens.jolma2013.ETS1.3.5" "pfm.Hsapiens.jolma2013.ETS1.3.6" "pfm.Hsapiens.jolma2013.ETS1.3.7" "pfm.Hsapiens.jolma2013.ETS1.3.8" "pfm.Hsapiens.jolma2013.ETS1.3.9" "pfm.Hsapiens.jolma2013.ETS1.3.10"
"A" 0.655162969049575 0.0784106891701828 0.115510352342899 0 0 0.994594594594595 0.680512091038407 0.462157809983897 0.044512663085188 0.289836888331242
"C" 0.0912078882497946 0.841068917018284 0.868870323283691 0 0.00291423813488759 0.00207900207900208 0.038122332859175 0.0338164251207729 0.361089792785879 0.211208699289
"G" 0.144070117775952 0.0731364275668073 0.0156193243734108 1 0.995836802664446 0.00332640332640333 0.00199146514935989 0.500805152979066 0.0376055257099002 0.341698034295274
"T" 0.109559024924678 0.00738396624472574 0 0 0.00124895920066611 0 0.279374110953058 0.00322061191626409 0.556792018419033 0.157256378084483
"pfm.Hsapiens.jolma2013.ETS1.4.1" "pfm.Hsapiens.jolma2013.ETS1.4.2" "pfm.Hsapiens.jolma2013.ETS1.4.3" "pfm.Hsapiens.jolma2013.ETS1.4.4" "pfm.Hsapiens.jolma2013.ETS1.4.5" "pfm.Hsapiens.jolma2013.ETS1.4.6" "pfm.Hsapiens.jolma2013.ETS1.4.7" "pfm.Hsapiens.jolma2013.ETS1.4.8" "pfm.Hsapiens.jolma2013.ETS1.4.9" "pfm.Hsapiens.jolma2013.ETS1.4.10" "pfm.Hsapiens.jolma2013.ETS1.4.11" "pfm.Hsapiens.jolma2013.ETS1.4.12" "pfm.Hsapiens.jolma2013.ETS1.4.13" "pfm.Hsapiens.jolma2013.ETS1.4.14" "pfm.Hsapiens.jolma2013.ETS1.4.15" "pfm.Hsapiens.jolma2013.ETS1.4.16" "pfm.Hsapiens.jolma2013.ETS1.4.17" "pfm.Hsapiens.jolma2013.ETS1.4.18"
"A" 0.0600537795040335 0.0388588293162814 0.131658291457286 0.00170648464163823 0.000289939112786315 0.984897025171625 0.421276595744681 0.135790800252048 0.00346500346500346 0.61070110701107 0.00103842159916926 0.13292061179898 0.00248315005321036 0.00107874865156419 0.000539956803455724 0.00668449197860963 0.0169061707523246 0.19212865002116
"C" 0.0337615775321183 0.939990162321692 0.866834170854271 0 0 0 0.0034816247582205 0.000630119722747322 0.207900207900208 0.265682656826568 0.928348909657321 0.00145666423889294 0.000354735721887194 0.998921251348436 0.997300215982721 0.020855614973262 0.154973231896309 0.326703343207787
"G" 0.881386316103974 0.0206591244466306 0.00150753768844221 0.998293515358362 0.999710060887214 0.00549199084668192 0.000386847195357834 0.857277882797732 0.107415107415107 0.123154981549815 0.00155763239875389 0 0 0 0.00107991360691145 0.904545454545455 0.684418145956608 0.132881929750317
"T" 0.0247983268598745 0.000491883915395967 0 0 0 0.00961098398169336 0.574854932301741 0.00630119722747322 0.681219681219681 0.000461254612546125 0.069055036344756 0.865622723962127 0.997162114224902 0 0.00107991360691145 0.0679144385026738 0.143702451394759 0.348286077020736
"pfm.Hsapiens.jolma2013.GABPA.1" "pfm.Hsapiens.jolma2013.GABPA.2" "pfm.Hsapiens.jolma2013.GABPA.3" "pfm.Hsapiens.jolma2013.GABPA.4" "pfm.Hsapiens.jolma2013.GABPA.5" "pfm.Hsapiens.jolma2013.GABPA.6" "pfm.Hsapiens.jolma2013.GABPA.7" "pfm.Hsapiens.jolma2013.GABPA.8" "pfm.Hsapiens.jolma2013.GABPA.9" "pfm.Hsapiens.jolma2013.GABPA.10"
"A" 0.593846153846154 0.0310262529832936 0.0373134328358209 0 0 0.994845360824742 0.782961460446247 0.15546218487395 0.0126050420168067 0.405194805194805
"C" 0.147692307692308 0.921241050119332 0.960199004975124 0 0.00510204081632653 0.00515463917525773 0.00202839756592292 0.0336134453781513 0.136554621848739 0.0701298701298701
"G" 0.212307692307692 0.0405727923627685 0 1 0.98469387755102 0 0.0283975659229209 0.810924369747899 0.0399159663865546 0.342857142857143
"T" 0.0461538461538462 0.00715990453460621 0.00248756218905473 0 0.0102040816326531 0 0.186612576064909 0 0.810924369747899 0.181818181818182
"pfm.Hsapiens.jolma2013.GATA3.1" "pfm.Hsapiens.jolma2013.GATA3.2" "pfm.Hsapiens.jolma2013.GATA3.3" "pfm.Hsapiens.jolma2013.GATA3.4" "pfm.Hsapiens.jolma2013.GATA3.5" "pfm.Hsapiens.jolma2013.GATA3.6" "pfm.Hsapiens.jolma2013.GATA3.7" "pfm.Hsapiens.jolma2013.GATA3.8"
"A" 0.468455042225534 0 1 0 0.776771004942339 0.616742969260955 0.144220572640509 0.371155885471898
"C" 0.215101838052658 0 0 0 0.0543657331136738 0.115107913669065 0.301166489925769 0.209968186638388
"G" 0.0710382513661202 1 0 0 0.0387149917627677 0.165467625899281 0.452810180275716 0.309650053022269
"T" 0.245404868355688 0 0 1 0.130148270181219 0.1026814911707 0.101802757158006 0.109225874867444
"pfm.Hsapiens.jolma2013.GATA3.2.1" "pfm.Hsapiens.jolma2013.GATA3.2.2" "pfm.Hsapiens.jolma2013.GATA3.2.3" "pfm.Hsapiens.jolma2013.GATA3.2.4" "pfm.Hsapiens.jolma2013.GATA3.2.5" "pfm.Hsapiens.jolma2013.GATA3.2.6" "pfm.Hsapiens.jolma2013.GATA3.2.7" "pfm.Hsapiens.jolma2013.GATA3.2.8"
"A" 0.467985318107667 0.0294241277847835 0.951887183741186 0.0432345876701361 0.800767620376832 0.683239059243823 0.165141612200436 0.319389978213508
"C" 0.199021207177814 0 0.012442969722107 0 0.0265177948360084 0.0708544209586186 0.318518518518519 0.220915032679739
"G" 0.0566884176182708 0.96469104665826 0 0.0380304243394716 0.0383810188415911 0.14319738017267 0.425708061002179 0.349891067538126
"T" 0.276305057096248 0.0058848255569567 0.0356698465367068 0.918734987990392 0.134333565945569 0.102709139624888 0.0906318082788671 0.109803921568627
"pfm.Hsapiens.jolma2013.HNF4A.1" "pfm.Hsapiens.jolma2013.HNF4A.2" "pfm.Hsapiens.jolma2013.HNF4A.3" "pfm.Hsapiens.jolma2013.HNF4A.4" "pfm.Hsapiens.jolma2013.HNF4A.5" "pfm.Hsapiens.jolma2013.HNF4A.6" "pfm.Hsapiens.jolma2013.HNF4A.7" "pfm.Hsapiens.jolma2013.HNF4A.8" "pfm.Hsapiens.jolma2013.HNF4A.9" "pfm.Hsapiens.jolma2013.HNF4A.10" "pfm.Hsapiens.jolma2013.HNF4A.11" "pfm.Hsapiens.jolma2013.HNF4A.12" "pfm.Hsapiens.jolma2013.HNF4A.13" "pfm.Hsapiens.jolma2013.HNF4A.14" "pfm.Hsapiens.jolma2013.HNF4A.15" "pfm.Hsapiens.jolma2013.HNF4A.16"
"A" 0.196309963099631 0.533711852377573 0.0138026224982747 0.00290065264684554 0.0996258185219832 0.0267379679144385 0.965787598004277 0.978339350180505 0.9644128113879 0 0 0.0426065162907268 0.00214285714285714 0.751108647450111 0.331610044313146 0.0376420454545455
"C" 0.308487084870849 0.0276792051100071 0.00138026224982747 0.00145032632342277 0.63376987839102 0.905748663101604 0 0 0 0 0 0.679197994987469 0.967857142857143 0.016629711751663 0.150664697193501 0.663352272727273
"G" 0.414760147601476 0.427253371185238 0.935127674258109 0.0130529369108049 0.186623012160898 0.00401069518716578 0.029935851746258 0.0101083032490975 0.0355871886120996 1 0.00147383935151069 0.0862155388471178 0 0.101441241685144 0.0472673559822747 0
"T" 0.0804428044280443 0.0113555713271824 0.0496894409937888 0.982596084118927 0.0799812909260992 0.0635026737967914 0.00427655024946543 0.0115523465703971 0 0 0.998526160648489 0.191979949874687 0.03 0.130820399113082 0.470457902511078 0.299005681818182
"pfm.Hsapiens.jolma2013.HNF4A.2.1" "pfm.Hsapiens.jolma2013.HNF4A.2.2" "pfm.Hsapiens.jolma2013.HNF4A.2.3" "pfm.Hsapiens.jolma2013.HNF4A.2.4" "pfm.Hsapiens.jolma2013.HNF4A.2.5" "pfm.Hsapiens.jolma2013.HNF4A.2.6" "pfm.Hsapiens.jolma2013.HNF4A.2.7" "pfm.Hsapiens.jolma2013.HNF4A.2.8" "pfm.Hsapiens.jolma2013.HNF4A.2.9" "pfm.Hsapiens.jolma2013.HNF4A.2.10" "pfm.Hsapiens.jolma2013.HNF4A.2.11" "pfm.Hsapiens.jolma2013.HNF4A.2.12" "pfm.Hsapiens.jolma2013.HNF4A.2.13" "pfm.Hsapiens.jolma2013.HNF4A.2.14" "pfm.Hsapiens.jolma2013.HNF4A.2.15" "pfm.Hsapiens.jolma2013.HNF4A.2.16"
"A" 0.221930974224552 0.349524815205913 0.00644122383252818 0.0631431244153414 0.00478850758180367 0 0.95360824742268 0.961038961038961 0.977801268498943 0 0 0.0273592386994449 0.00200400801603206 0.59074362974519 0 0.142162162162162
"C" 0.072083879423329 0.0147835269271383 0 0.0135640785781104 0.00997605746209098 0.900681596884129 0.00257731958762887 0 0.0116279069767442 0.00107991360691145 0 0.733544805709754 0.92685370741483 0.0015600624024961 0.314594594594595 0.238918918918919
"G" 0.585845347313237 0.626715945089757 0.993022007514761 0.865294667913938 0.247007182761373 0.00389483933787731 0.0438144329896907 0.0238961038961039 0.00634249471458774 0.998920086393089 0.0201271186440678 0.118160190325139 0.00501002004008016 0.37077483099324 0.231891891891892 0.176756756756757
"T" 0.120139799038882 0.00897571277719113 0.000536768652710682 0.0579981290926099 0.738228252194733 0.0954235637779942 0 0.0150649350649351 0.00422832980972516 0 0.979872881355932 0.120935765265662 0.0661322645290581 0.0369214768590744 0.453513513513513 0.442162162162162
"pfm.Hsapiens.jolma2013.HNF4A.3.1" "pfm.Hsapiens.jolma2013.HNF4A.3.2" "pfm.Hsapiens.jolma2013.HNF4A.3.3" "pfm.Hsapiens.jolma2013.HNF4A.3.4" "pfm.Hsapiens.jolma2013.HNF4A.3.5" "pfm.Hsapiens.jolma2013.HNF4A.3.6" "pfm.Hsapiens.jolma2013.HNF4A.3.7" "pfm.Hsapiens.jolma2013.HNF4A.3.8" "pfm.Hsapiens.jolma2013.HNF4A.3.9" "pfm.Hsapiens.jolma2013.HNF4A.3.10" "pfm.Hsapiens.jolma2013.HNF4A.3.11" "pfm.Hsapiens.jolma2013.HNF4A.3.12" "pfm.Hsapiens.jolma2013.HNF4A.3.13" "pfm.Hsapiens.jolma2013.HNF4A.3.14" "pfm.Hsapiens.jolma2013.HNF4A.3.15" "pfm.Hsapiens.jolma2013.HNF4A.3.16"
"A" 0.320425379161806 0.489300683873814 0.00233820090881016 0.00639732085354858 0.16622727149186 0.00126870242365911 0.979174904441808 0.996423302186257 0.986936498095829 0.000626398210290828 0.00155978430411337 0.010430404028294 0.00202562860539874 0.847414448669202 0.387956564659427 0.255266635087632
"C" 0.176657991564211 0.00736818883741452 0.00158821193805973 0.00103044094285346 0.605740222324899 0.975019686761746 0.000878696015113571 0.000357669781374346 0.000974227260650075 0.00125279642058166 0.00151521903828156 0.890660592255125 0.98141705931569 0.00612167300380228 0.254733913667773 0.274114332726683
"G" 0.431167549133985 0.494021619236709 0.983235540653814 0.0356790176463011 0.0629195770934689 0.00161868929915128 0.0191995079302315 0.00165422273885635 0.0115135948985918 0.997181208053691 0.00369891706404029 0.00619430124285657 0.00242194724558545 0.135969581749049 0.122902270483712 0.189125177632071
"T" 0.0717490801399982 0.00930950805206265 0.0128380464993162 0.956893220557297 0.165112929089773 0.0220929215154432 0.000746891612846536 0.00156480529351276 0.00057567974492959 0.000939597315436242 0.993226079593565 0.0927147024737242 0.014135364833326 0.0104942965779468 0.234407251189087 0.281493854553614
"pfm.Hsapiens.jolma2013.HNF4A.4.1" "pfm.Hsapiens.jolma2013.HNF4A.4.2" "pfm.Hsapiens.jolma2013.HNF4A.4.3" "pfm.Hsapiens.jolma2013.HNF4A.4.4" "pfm.Hsapiens.jolma2013.HNF4A.4.5" "pfm.Hsapiens.jolma2013.HNF4A.4.6" "pfm.Hsapiens.jolma2013.HNF4A.4.7" "pfm.Hsapiens.jolma2013.HNF4A.4.8" "pfm.Hsapiens.jolma2013.HNF4A.4.9" "pfm.Hsapiens.jolma2013.HNF4A.4.10" "pfm.Hsapiens.jolma2013.HNF4A.4.11" "pfm.Hsapiens.jolma2013.HNF4A.4.12" "pfm.Hsapiens.jolma2013.HNF4A.4.13" "pfm.Hsapiens.jolma2013.HNF4A.4.14"
"A" 0.258805858054825 0.296335823550338 0.000625111627076264 0.0298974943052392 0.00667871454388308 0.000887311446317658 0.993767251357849 0.995362525639882 0.993767251357849 8.93655049151028e-05 0.0012232022146398 0.00105587329520458 0.00132555673382821 0.783613002878607
"C" 0.114532482162974 0.00462468872287442 0.00116092159314163 0.00363041002277904 0.00817160367722165 0.990328305235137 0.000890392663164455 0.00169446178542763 0.00080135339684801 0.00178731009830206 0.00173823472606708 0.00835899692036956 0.986302580417108 0.00308923681808608
"G" 0.579421704844161 0.696282461757382 0.996695838542597 0.794490318906606 0.108195175610906 0.000798580301685892 0.00480812038108806 0.00124855078926246 0.00489715964740451 0.997408400357462 0.718534732504989 0.00853497580290365 0.00167903852951573 0.211753141894264
"T" 0.0472399549380398 0.00275702596940591 0.00151812823718521 0.171981776765376 0.876954506167989 0.00798580301685892 0.000534235597898673 0.00169446178542763 0.000534235597898673 0.000714924039320822 0.278503830554304 0.982050153981522 0.0106928243195475 0.00154461840904304
"pfm.Hsapiens.jolma2013.HNF4A.5.1" "pfm.Hsapiens.jolma2013.HNF4A.5.2" "pfm.Hsapiens.jolma2013.HNF4A.5.3" "pfm.Hsapiens.jolma2013.HNF4A.5.4" "pfm.Hsapiens.jolma2013.HNF4A.5.5" "pfm.Hsapiens.jolma2013.HNF4A.5.6" "pfm.Hsapiens.jolma2013.HNF4A.5.7" "pfm.Hsapiens.jolma2013.HNF4A.5.8" "pfm.Hsapiens.jolma2013.HNF4A.5.9" "pfm.Hsapiens.jolma2013.HNF4A.5.10" "pfm.Hsapiens.jolma2013.HNF4A.5.11" "pfm.Hsapiens.jolma2013.HNF4A.5.12" "pfm.Hsapiens.jolma2013.HNF4A.5.13" "pfm.Hsapiens.jolma2013.HNF4A.5.14" "pfm.Hsapiens.jolma2013.HNF4A.5.15" "pfm.Hsapiens.jolma2013.HNF4A.5.16"
"A" 0.297740184855423 0.375135018362497 0.000931379263114642 0.0647651074691571 0.0186396688187727 0.00104588484539677 0.983831720110312 0.995104875981076 0.983353151010702 0.00109613065877453 0.00101142638456071 0.0118638776147362 0.00135105923043666 0.814436325397039 0.339965374151529 0.236121798395075
"C" 0.157572288645807 0.0115575718297688 0.00104095329406931 0.0049632315702044 0.0263400613457455 0.975837378315321 0.000702968690856 0.000902453031421774 0.00113501243108853 0.00117834045818262 0.00169482259034498 0.873892264463604 0.983246865542585 0.0048804163183865 0.267965593998186 0.251071781906123
"G" 0.473649622657509 0.607474616547851 0.996794959594576 0.737151307659583 0.174513631196242 0.00147496580761082 0.0150327150813821 0.00216041786310061 0.0145930169711383 0.997150060287186 0.00259690558198021 0.00732486370950311 0.001215953307393 0.166743063607194 0.132375168320097 0.203281301527976
"T" 0.0710379038412618 0.00583279325988334 0.00123270784823997 0.193120353301055 0.78050663863924 0.0216417710316715 0.000432596117449846 0.00183225312440178 0.000918819587071668 0.000575468595856626 0.994696845443114 0.106918994212157 0.014186121919585 0.0139401946773802 0.259693863530188 0.309525118170826
"pfm.Hsapiens.jolma2013.HNF4A.6.1" "pfm.Hsapiens.jolma2013.HNF4A.6.2" "pfm.Hsapiens.jolma2013.HNF4A.6.3" "pfm.Hsapiens.jolma2013.HNF4A.6.4" "pfm.Hsapiens.jolma2013.HNF4A.6.5" "pfm.Hsapiens.jolma2013.HNF4A.6.6" "pfm.Hsapiens.jolma2013.HNF4A.6.7" "pfm.Hsapiens.jolma2013.HNF4A.6.8" "pfm.Hsapiens.jolma2013.HNF4A.6.9" "pfm.Hsapiens.jolma2013.HNF4A.6.10" "pfm.Hsapiens.jolma2013.HNF4A.6.11" "pfm.Hsapiens.jolma2013.HNF4A.6.12" "pfm.Hsapiens.jolma2013.HNF4A.6.13" "pfm.Hsapiens.jolma2013.HNF4A.6.14" "pfm.Hsapiens.jolma2013.HNF4A.6.15"
"A" 0.302223522527794 0.440803382663848 0.0038515406162465 0.0068870523415978 0.149620366234926 0.00448275862068965 0.986349317465873 0.991206472036581 0.987732211706975 0.000352360817477097 0.00335650923040038 0.00340367597004765 0.00173671413685307 0.812572087658593 0.346702755905512
"C" 0.129607957870099 0.00317124735729387 0.00175070028011204 0.00482093663911846 0.629298794104511 0.971724137931035 0.000700035001750087 0.00140696447414703 0.00175254118471784 0.00246652572233968 0.00287700791177176 0.0204220558202859 0.978812087530393 0.00259515570934256 0.283218503937008
"G" 0.52223522527794 0.552501761804087 0.986694677871149 0.0179063360881543 0.0428762840553819 0.00586206896551724 0.0129506475323766 0.00351741118536757 0.00736067297581493 0.992952783650458 0.675617357947734 0.0170183798502383 0.00277874261896492 0.183102652825836 0.11306594488189
"T" 0.0459332943241662 0.00352360817477097 0.007703081232493 0.970385674931129 0.178204555605181 0.0179310344827586 0 0.00386915230390433 0.00315457413249211 0.00422832980972516 0.318149124910094 0.959155888359428 0.0166724557137895 0.00173010380622837 0.257012795275591
"pfm.Hsapiens.jolma2013.HSF1.1" "pfm.Hsapiens.jolma2013.HSF1.2" "pfm.Hsapiens.jolma2013.HSF1.3" "pfm.Hsapiens.jolma2013.HSF1.4" "pfm.Hsapiens.jolma2013.HSF1.5" "pfm.Hsapiens.jolma2013.HSF1.6" "pfm.Hsapiens.jolma2013.HSF1.7" "pfm.Hsapiens.jolma2013.HSF1.8" "pfm.Hsapiens.jolma2013.HSF1.9" "pfm.Hsapiens.jolma2013.HSF1.10" "pfm.Hsapiens.jolma2013.HSF1.11" "pfm.Hsapiens.jolma2013.HSF1.12" "pfm.Hsapiens.jolma2013.HSF1.13"
"A" 0.150068748772343 0.0736537605696484 0.0150375939849624 0.0116635077999708 0.532759856630824 0.000268312315535283 0.891768658507319 0.867413632119514 0.105489773950484 0.285791173304629 0.113549211759693 0.0810043668122271 0.0560578661844485
"C" 0.0516597917894323 0.0164663996439697 0.963443090484833 0.235748651406911 0.228243727598566 0.00187818620874698 0.0542356611471082 0.026844070961718 0.436221743810549 0.178955866523143 0.0443118875159778 0.0447598253275109 0.83996383363472
"G" 0.0683559222156747 0.0829995549621718 0.0184080891884885 0.210817903484473 0.231827956989247 0.997048564529112 0.00719942404607631 0.0240429505135388 0.166038751345533 0.382400430570506 0.0504899872177248 0.062882096069869 0.0569620253164557
"T" 0.72991553722255 0.82688028482421 0.00311122634171636 0.541769937308646 0.00716845878136201 0.000804936946605849 0.046796256299496 0.0816993464052288 0.292249730893434 0.152852529601722 0.791648913506604 0.811353711790393 0.0470162748643761
"pfm.Hsapiens.jolma2013.HSF1.2.1" "pfm.Hsapiens.jolma2013.HSF1.2.2" "pfm.Hsapiens.jolma2013.HSF1.2.3" "pfm.Hsapiens.jolma2013.HSF1.2.4" "pfm.Hsapiens.jolma2013.HSF1.2.5" "pfm.Hsapiens.jolma2013.HSF1.2.6" "pfm.Hsapiens.jolma2013.HSF1.2.7" "pfm.Hsapiens.jolma2013.HSF1.2.8" "pfm.Hsapiens.jolma2013.HSF1.2.9" "pfm.Hsapiens.jolma2013.HSF1.2.10" "pfm.Hsapiens.jolma2013.HSF1.2.11" "pfm.Hsapiens.jolma2013.HSF1.2.12" "pfm.Hsapiens.jolma2013.HSF1.2.13"
"A" 0.0409731113956466 0.00739744451916611 0.0060893098782138 0.00194363459669582 0.642100617828773 0 0.988451086956522 0.976510067114094 0.0480439258750858 0.336769759450172 0.0168350168350168 0.00408997955010225 0.00204778156996587
"C" 0.0115236875800256 0.00268997982515131 0.984438430311231 0.175413022351798 0.18711385701677 0 0.00543478260869565 0.00268456375838926 0.48936170212766 0.130584192439863 0.00336700336700337 0.00136332651670075 0.993174061433447
"G" 0.0160051216389245 0.0114324142568931 0.0060893098782138 0.115646258503401 0.16946160635481 1 0.00135869565217391 0.00268456375838926 0.109128345916266 0.406872852233677 0 0.0027266530334015 0.00204778156996587
"T" 0.931498079385403 0.978480161398789 0.003382949932341 0.706997084548105 0.00132391879964696 0 0.0047554347826087 0.0181208053691275 0.353466026080988 0.125773195876289 0.97979797979798 0.991820040899795 0.00273037542662116
"pfm.Hsapiens.jolma2013.IRF3.1" "pfm.Hsapiens.jolma2013.IRF3.2" "pfm.Hsapiens.jolma2013.IRF3.3" "pfm.Hsapiens.jolma2013.IRF3.4" "pfm.Hsapiens.jolma2013.IRF3.5" "pfm.Hsapiens.jolma2013.IRF3.6" "pfm.Hsapiens.jolma2013.IRF3.7" "pfm.Hsapiens.jolma2013.IRF3.8" "pfm.Hsapiens.jolma2013.IRF3.9" "pfm.Hsapiens.jolma2013.IRF3.10" "pfm.Hsapiens.jolma2013.IRF3.11" "pfm.Hsapiens.jolma2013.IRF3.12" "pfm.Hsapiens.jolma2013.IRF3.13" "pfm.Hsapiens.jolma2013.IRF3.14" "pfm.Hsapiens.jolma2013.IRF3.15" "pfm.Hsapiens.jolma2013.IRF3.16" "pfm.Hsapiens.jolma2013.IRF3.17" "pfm.Hsapiens.jolma2013.IRF3.18" "pfm.Hsapiens.jolma2013.IRF3.19" "pfm.Hsapiens.jolma2013.IRF3.20" "pfm.Hsapiens.jolma2013.IRF3.21"
"A" 0.20270806686367 0.156820857130401 0.324751181647005 0.570726306465899 0.761974116765844 0.960684017852665 0.344484848484849 0.00767263427109974 0.00546370538565245 0.995890059080401 0.993428483417189 0.980370389059898 0.0203365384615385 0.0287029187356183 0.0138707973948249 0.987428454619787 0.971291146851045 0.954418055760437 0.0257268164760139 0.106296691568837 0.354483526841181
"C" 0.269836369249768 0.310197497493133 0.026899281404911 0.000752878653675819 0.00345387208189422 0.0107316583922572 0.353939393939394 0.195492327365729 0.000496700489604768 0.000770613922424865 0.000770099599548208 0.00111015794519857 0.882836538461538 0.739413023293367 0.000281640556240099 0.00700122649223222 0.0025552382383887 0.00413040271426464 0.802911787312927 0.300272738052887 0.0887708324407695
"G" 0.345741631014863 0.404281292235253 0.567690120278215 0.40066430469442 0.144979401606259 0.00967855172759641 0.135151515151515 0.715366581415175 0.993365500603136 0.00282558438222451 0.00302905842488962 0.00216985416561538 0.0552884615384615 0.137095797505147 0.985565921492695 0.00424161896974653 0.00180369758003908 0.00275360180950976 0.148030926436678 0.113767342582711 0.454393556402896
"T" 0.181713932871698 0.128700353141213 0.080659416669869 0.0278565101860053 0.0895926095460031 0.0189057720274811 0.166424242424242 0.0814684569479966 0.000674093521606471 0.00051374261494991 0.00277235855837355 0.016349598829288 0.0415384615384615 0.0947882604658673 0.000281640556240099 0.00132869991823385 0.0243499173305276 0.038697939715789 0.0233304697743817 0.479663227795565 0.102352084315154
"pfm.Hsapiens.jolma2013.IRF4.1" "pfm.Hsapiens.jolma2013.IRF4.2" "pfm.Hsapiens.jolma2013.IRF4.3" "pfm.Hsapiens.jolma2013.IRF4.4" "pfm.Hsapiens.jolma2013.IRF4.5" "pfm.Hsapiens.jolma2013.IRF4.6" "pfm.Hsapiens.jolma2013.IRF4.7" "pfm.Hsapiens.jolma2013.IRF4.8" "pfm.Hsapiens.jolma2013.IRF4.9" "pfm.Hsapiens.jolma2013.IRF4.10" "pfm.Hsapiens.jolma2013.IRF4.11" "pfm.Hsapiens.jolma2013.IRF4.12" "pfm.Hsapiens.jolma2013.IRF4.13" "pfm.Hsapiens.jolma2013.IRF4.14" "pfm.Hsapiens.jolma2013.IRF4.15"
"A" 0.230487535848224 0.00703803244455616 0.00764559395342741 0.992838056857506 0.989586971707999 0.999603078347924 0.00401218674905596 0.00054919349917621 0.00125558957640373 0.9987221573509 0.977656522958138 0.999294579282675 0.0164187677011745 0.0293222035305892 0.555942821847701
"C" 0.416412971542025 0.876486397648833 0.00144174057407488 0.00271584388278067 0.000174641983932937 0.000132307217358707 0.972601270168212 0.922055204116917 0.000132167323831971 0.00101346141135517 0.000237237690598917 0.000330665961245949 0.897803568952883 0.374544835075914 0.102355951645637
"G" 0.0464372380322082 0.0016821670952648 0.990235484293766 0.00199307897849227 0.00054575619979043 8.82048115724713e-05 0.012723137658771 8.1361999877957e-05 0.998546159437848 0.000154222388684483 0.000496042443979554 8.81775896655865e-05 0.0841932225545147 0.00538744915994123 0.124503661872408
"T" 0.306662254577542 0.114793402811346 0.000677181178732142 0.00245302028122125 0.00969263010827803 0.000176409623144943 0.0106634054239616 0.0773142403840286 6.60836619159856e-05 0.000110158849060345 0.0216101969072832 0.000286577166413156 0.00158444079142818 0.590745512233556 0.217197564634254
"pfm.Hsapiens.jolma2013.MAFF.1" "pfm.Hsapiens.jolma2013.MAFF.2" "pfm.Hsapiens.jolma2013.MAFF.3" "pfm.Hsapiens.jolma2013.MAFF.4" "pfm.Hsapiens.jolma2013.MAFF.5" "pfm.Hsapiens.jolma2013.MAFF.6" "pfm.Hsapiens.jolma2013.MAFF.7" "pfm.Hsapiens.jolma2013.MAFF.8" "pfm.Hsapiens.jolma2013.MAFF.9" "pfm.Hsapiens.jolma2013.MAFF.10" "pfm.Hsapiens.jolma2013.MAFF.11" "pfm.Hsapiens.jolma2013.MAFF.12" "pfm.Hsapiens.jolma2013.MAFF.13" "pfm.Hsapiens.jolma2013.MAFF.14" "pfm.Hsapiens.jolma2013.MAFF.15"
"A" 0.24 0.0321027287319422 0 0.00938967136150235 0.0174880763116057 0 0.9 0.0505050505050505 0.0632090761750405 0.0889621087314662 0.928089887640449 0.0205198358413133 0 0.759753593429158 0.469548133595285
"C" 0.185454545454545 0.0529695024077047 0.0119840213049268 0.978090766823161 0.0381558028616852 0.00636942675159236 0.0214285714285714 0.47041847041847 0 0.884678747940692 0.00449438202247191 0 0.983844911147011 0.00616016427104723 0.115913555992141
"G" 0.145454545454545 0.00321027287319422 0.988015978695073 0 0.0095389507154213 0.922292993630573 0 0.376623376623377 0.0243111831442464 0.00823723228995058 0.0426966292134831 0.935704514363885 0.00807754442649435 0.201232032854209 0.0943025540275049
"T" 0.429090909090909 0.911717495987159 0 0.0125195618153365 0.934817170111288 0.0713375796178344 0.0785714285714286 0.102453102453102 0.912479740680713 0.0181219110378913 0.0247191011235955 0.0437756497948016 0.00807754442649435 0.0328542094455852 0.320235756385069
"pfm.Hsapiens.jolma2013.MAFK.1" "pfm.Hsapiens.jolma2013.MAFK.2" "pfm.Hsapiens.jolma2013.MAFK.3" "pfm.Hsapiens.jolma2013.MAFK.4" "pfm.Hsapiens.jolma2013.MAFK.5" "pfm.Hsapiens.jolma2013.MAFK.6" "pfm.Hsapiens.jolma2013.MAFK.7" "pfm.Hsapiens.jolma2013.MAFK.8" "pfm.Hsapiens.jolma2013.MAFK.9" "pfm.Hsapiens.jolma2013.MAFK.10" "pfm.Hsapiens.jolma2013.MAFK.11" "pfm.Hsapiens.jolma2013.MAFK.12"
"A" 0.401606425702811 0.463550829954869 0.470606234461656 0.411971696309046 0.290686555746797 0.0402402770541543 0 0.0575604150956946 0.00741385179861558 0.00337372624621316 0.974650512581547 0.05530694205393
"C" 0.157850449416714 0.0745047043524822 0.051788104800153 0.0747752916427615 0.161981258366801 0.158448006374697 0 0.938812883766024 0.00363127435034232 0 0.0121528424976701 0.476037483266399
"G" 0.207343660355709 0.156849996175323 0.0824631860776439 0.0736278447121821 0.217555938037866 3.06475834380459e-05 1 0.00362670113828145 0 0.900061966400441 0 0.291834002677376
"T" 0.233199464524766 0.305094469517326 0.395142474660547 0.439625167336011 0.329776247848537 0.80128106898771 0 0 0.988954873851042 0.0965643073533462 0.0131966449207829 0.176821572002295
"pfm.Hsapiens.jolma2013.MAFK.2.1" "pfm.Hsapiens.jolma2013.MAFK.2.2" "pfm.Hsapiens.jolma2013.MAFK.2.3" "pfm.Hsapiens.jolma2013.MAFK.2.4" "pfm.Hsapiens.jolma2013.MAFK.2.5" "pfm.Hsapiens.jolma2013.MAFK.2.6" "pfm.Hsapiens.jolma2013.MAFK.2.7" "pfm.Hsapiens.jolma2013.MAFK.2.8" "pfm.Hsapiens.jolma2013.MAFK.2.9" "pfm.Hsapiens.jolma2013.MAFK.2.10" "pfm.Hsapiens.jolma2013.MAFK.2.11" "pfm.Hsapiens.jolma2013.MAFK.2.12" "pfm.Hsapiens.jolma2013.MAFK.2.13" "pfm.Hsapiens.jolma2013.MAFK.2.14" "pfm.Hsapiens.jolma2013.MAFK.2.15" "pfm.Hsapiens.jolma2013.MAFK.2.16" "pfm.Hsapiens.jolma2013.MAFK.2.17" "pfm.Hsapiens.jolma2013.MAFK.2.18" "pfm.Hsapiens.jolma2013.MAFK.2.19" "pfm.Hsapiens.jolma2013.MAFK.2.20" "pfm.Hsapiens.jolma2013.MAFK.2.21"
"A" 0.368150244404425 0.413201663201663 0.354888375673595 0.300734735241956 0.0964332892998679 0.0191530112789955 0.113153497254715 0.0878171675364405 0.076385336743393 0.79023646071701 0.122477804681195 0.105605786618445 0.204081632653061 0.742897065673032 0.041036717062635 0.00979381443298969 0.607259380097879 0.269094587759231 0.333753784056509 0.324506620034974 0.260338814150473
"C" 0.142269102135323 0.119282744282744 0.15473441108545 0.16949581960983 0.19782034346103 0.0291551393913599 0.853425638577226 0.0924959510527263 0.0381926683716965 0.0958555809814391 0.433010492332526 0.0450271247739602 0.660590449772142 0.0484396832789939 0.0051050461417632 0.930670103092784 0.0477161500815661 0.217501264542236 0.136982845610494 0.130652010991756 0.204035874439462
"G" 0.214818626189864 0.15462577962578 0.152938157557095 0.233595135545984 0.0297225891677675 0.945307512236646 0.0047744091668656 0.0419290984344071 0.716283034953112 0.0378845664886855 0.304882970137207 0.0918625678119349 0.0497325143649693 0.0957149510945505 0.82662477910858 0.0360824742268041 0.234094616639478 0.18715225088518 0.153128153380424 0.111416437671746 0.130044843049327
"T" 0.274762027270388 0.312889812889813 0.337439055683859 0.29617430960223 0.676023778071334 0.00638433709299851 0.0286464550011936 0.777757782976426 0.169138959931799 0.0760233918128655 0.139628732849072 0.75750452079566 0.0855954032098276 0.112948299953423 0.127233457687021 0.0234536082474227 0.110929853181077 0.326251896813354 0.376135216952573 0.433424931301524 0.405580468360737
"pfm.Hsapiens.jolma2013.MAFK.3.1" "pfm.Hsapiens.jolma2013.MAFK.3.2" "pfm.Hsapiens.jolma2013.MAFK.3.3" "pfm.Hsapiens.jolma2013.MAFK.3.4" "pfm.Hsapiens.jolma2013.MAFK.3.5" "pfm.Hsapiens.jolma2013.MAFK.3.6" "pfm.Hsapiens.jolma2013.MAFK.3.7" "pfm.Hsapiens.jolma2013.MAFK.3.8" "pfm.Hsapiens.jolma2013.MAFK.3.9" "pfm.Hsapiens.jolma2013.MAFK.3.10" "pfm.Hsapiens.jolma2013.MAFK.3.11" "pfm.Hsapiens.jolma2013.MAFK.3.12"
"A" 0.483746283448959 0.517542120911794 0.51585728444004 0.443310208126858 0.345094152626363 0.0450492004920049 0 0.0693694518166011 0.0178656730677367 0.0215423302598491 0.947951897782788 0.0282457879088206
"C" 0.15589692765114 0.0582755203171457 0.0325074331020813 0.0777006937561942 0.0943508424182359 0.172278597785978 0.0014825064241945 0.923400750434703 0.0181522881436897 0.00184409052808047 0.0276211950394589 0.503567888999009
"G" 0.177304261645193 0.183349851337958 0.0726461843409316 0.0724479682854311 0.188899900891972 0.00699569495694957 0.997232654674837 0 0 0.845766974015088 0 0.322893954410307
"T" 0.183052527254708 0.240832507433102 0.378989098116947 0.406541129831516 0.371655104063429 0.775676506765068 0.00128483890096857 0.00722979774869589 0.963982038788574 0.130846605196982 0.0244269071777527 0.145292368681863
"pfm.Hsapiens.jolma2013.MAFK.4.1" "pfm.Hsapiens.jolma2013.MAFK.4.2" "pfm.Hsapiens.jolma2013.MAFK.4.3" "pfm.Hsapiens.jolma2013.MAFK.4.4" "pfm.Hsapiens.jolma2013.MAFK.4.5" "pfm.Hsapiens.jolma2013.MAFK.4.6" "pfm.Hsapiens.jolma2013.MAFK.4.7" "pfm.Hsapiens.jolma2013.MAFK.4.8" "pfm.Hsapiens.jolma2013.MAFK.4.9" "pfm.Hsapiens.jolma2013.MAFK.4.10" "pfm.Hsapiens.jolma2013.MAFK.4.11" "pfm.Hsapiens.jolma2013.MAFK.4.12" "pfm.Hsapiens.jolma2013.MAFK.4.13" "pfm.Hsapiens.jolma2013.MAFK.4.14" "pfm.Hsapiens.jolma2013.MAFK.4.15"
"A" 0.372905696505505 0.085836038961039 0.00843809195798175 0.111403929084811 0.125319257619615 0.09433158119051 0.875839703497799 0.129518740297183 0.0593888141456852 0.176821983273596 0.746951828902658 0.0292084341513999 0.00262216924910608 0.454502481682817 0.31982296762171
"C" 0.121828626136908 0.0217126623376623 0.0156707422076804 0.863200766650695 0.082070492082411 0.0650660605199602 0.0484132499420894 0.302949656243069 0.0115318085719777 0.726204699322979 0.0293823705776534 0.00120981679917041 0.932777115613826 0.0193807610493973 0.176566503610529
"G" 0.249401627573001 0.0273944805194805 0.973652488376098 0.00407283181600383 0.0355865826664396 0.702514561727518 0.0141301829974519 0.384120647593701 0.0972515856236787 0.0376344086021505 0.0945432740355786 0.842723816107847 0.0390941597139452 0.458284093594895 0.205217796412765
"T" 0.255864049784586 0.865056818181818 0.00223867745824005 0.0213224724484907 0.757023667631534 0.138087796562012 0.0616168635626593 0.183410955866046 0.831827791658658 0.0593389088012744 0.12912252648411 0.126857932941583 0.0255065554231228 0.0678326636728906 0.298392732354997
"pfm.Hsapiens.jolma2013.MAX.1" "pfm.Hsapiens.jolma2013.MAX.2" "pfm.Hsapiens.jolma2013.MAX.3" "pfm.Hsapiens.jolma2013.MAX.4" "pfm.Hsapiens.jolma2013.MAX.5" "pfm.Hsapiens.jolma2013.MAX.6" "pfm.Hsapiens.jolma2013.MAX.7" "pfm.Hsapiens.jolma2013.MAX.8" "pfm.Hsapiens.jolma2013.MAX.9" "pfm.Hsapiens.jolma2013.MAX.10" "pfm.Hsapiens.jolma2013.MAX.11" "pfm.Hsapiens.jolma2013.MAX.12" "pfm.Hsapiens.jolma2013.MAX.13" "pfm.Hsapiens.jolma2013.MAX.14" "pfm.Hsapiens.jolma2013.MAX.15" "pfm.Hsapiens.jolma2013.MAX.16" "pfm.Hsapiens.jolma2013.MAX.17"
"A" 0.0175578611332801 0.96167383652718 0.00190985485103132 0.0741573033707865 0.0151860288534548 0.00279888044782087 0.134662327095199 0.223443223443223 0.362230362230362 0.404229361529077 0.322082147214315 0.00884599919581825 0.963180571876224 0.000776699029126214 0.108602150537634 0.0446043165467626 0.00158793171893609
"C" 0.981245011971269 0.00430191630817364 0.939266615737204 0.00449438202247191 0.0508731966590737 0.00199920031987205 0.385679414157852 0.317053317053317 0.31013431013431 0.216754778365189 0.326148840992273 0.988741455568959 0.00195848021934978 0.95495145631068 0.00860215053763441 0.0665467625899281 0.000793965859468043
"G" 0.000399042298483639 0.0215095815408682 0.00458365164247517 0.920973782771536 0.000379650721336371 0.983206717313075 0.292921074043938 0.124949124949125 0.151811151811152 0.218381455876373 0.219194794631964 0.00160836349014877 0.0231100665883275 0.00194174757281553 0.881362007168459 0.00431654676258993 0.976181024215959
"T" 0.000798084596967279 0.0125146656237779 0.0542398777692895 0.000374531835205993 0.933561123766135 0.0119952019192323 0.186737184703011 0.334554334554335 0.175824175824176 0.160634404229362 0.132574217161448 0.000804181745074387 0.0117508813160987 0.0423300970873786 0.0014336917562724 0.884532374100719 0.0214370782056372
"pfm.Hsapiens.jolma2013.MAX.2.1" "pfm.Hsapiens.jolma2013.MAX.2.2" "pfm.Hsapiens.jolma2013.MAX.2.3" "pfm.Hsapiens.jolma2013.MAX.2.4" "pfm.Hsapiens.jolma2013.MAX.2.5" "pfm.Hsapiens.jolma2013.MAX.2.6" "pfm.Hsapiens.jolma2013.MAX.2.7" "pfm.Hsapiens.jolma2013.MAX.2.8" "pfm.Hsapiens.jolma2013.MAX.2.9" "pfm.Hsapiens.jolma2013.MAX.2.10"
"A" 0.480878289952014 0.278545454545455 0.00563991323210412 0.982145407798886 0 0.0452980861902795 0.00968556990454801 0 0.195054545454545 0.163176265270506
"C" 0.226261451214192 0.408581818181818 0.994360086767896 0 0.96681664791901 0.0053696819496076 0.0223189219539584 0.00389105058365759 0.356363636363636 0.323589296102385
"G" 0.188308855605642 0.220218181818182 0 0.0124267961719754 0.000984251968503937 0.946716232961586 0.00280741156653565 0.990920881971466 0.238254545454545 0.143397324025596
"T" 0.104551403228152 0.0926545454545454 0 0.00542779602913869 0.0321991001124859 0.00261599889852678 0.965188096574958 0.00518806744487678 0.210327272727273 0.369837114601513
"pfm.Hsapiens.jolma2013.MEF2A.1" "pfm.Hsapiens.jolma2013.MEF2A.2" "pfm.Hsapiens.jolma2013.MEF2A.3" "pfm.Hsapiens.jolma2013.MEF2A.4" "pfm.Hsapiens.jolma2013.MEF2A.5" "pfm.Hsapiens.jolma2013.MEF2A.6" "pfm.Hsapiens.jolma2013.MEF2A.7" "pfm.Hsapiens.jolma2013.MEF2A.8" "pfm.Hsapiens.jolma2013.MEF2A.9" "pfm.Hsapiens.jolma2013.MEF2A.10" "pfm.Hsapiens.jolma2013.MEF2A.11" "pfm.Hsapiens.jolma2013.MEF2A.12"
"A" 0.135731807031889 0.0473977695167286 0 0.992842535787321 0.531346351490236 0.860815602836879 0.950097847358121 0.957593688362919 0 0.996919917864476 0.143104943625325 0.544715447154472
"C" 0.0703188879803761 0.902416356877323 0.00918367346938776 0.00306748466257669 0 0.00177304964539007 0 0.00394477317554241 0.00205549845837616 0.00205338809034908 0.00433651344319167 0.332429990966576
"G" 0.388389206868356 0.00278810408921933 0 0 0.00205549845837616 0 0 0 0 0 0.842150910667823 0.037037037037037
"T" 0.405560098119379 0.0473977695167286 0.990816326530612 0.00408997955010225 0.466598150051387 0.13741134751773 0.0499021526418787 0.0384615384615385 0.997944501541624 0.00102669404517454 0.01040763226366 0.0858175248419151
"pfm.Hsapiens.jolma2013.MYBL2.1" "pfm.Hsapiens.jolma2013.MYBL2.2" "pfm.Hsapiens.jolma2013.MYBL2.3" "pfm.Hsapiens.jolma2013.MYBL2.4" "pfm.Hsapiens.jolma2013.MYBL2.5" "pfm.Hsapiens.jolma2013.MYBL2.6" "pfm.Hsapiens.jolma2013.MYBL2.7" "pfm.Hsapiens.jolma2013.MYBL2.8" "pfm.Hsapiens.jolma2013.MYBL2.9" "pfm.Hsapiens.jolma2013.MYBL2.10" "pfm.Hsapiens.jolma2013.MYBL2.11" "pfm.Hsapiens.jolma2013.MYBL2.12" "pfm.Hsapiens.jolma2013.MYBL2.13" "pfm.Hsapiens.jolma2013.MYBL2.14"
"A" 0.843859649122807 0.805695142378559 0.03 0.0147313691507799 0.0081799591002045 0.112026359143328 0 0.965863453815261 0.759873617693523 0 0.0714285714285714 0.0867823765020027 0.241164241164241 0.0893970893970894
"C" 0.0157894736842105 0.0234505862646566 0.962 0.416811091854419 0.00204498977505112 0.0774299835255354 0.0263157894736842 0 0.113744075829384 0.963927855711423 0.391114982578397 0.096128170894526 0.261954261954262 0.340956340956341
"G" 0.126315789473684 0.067001675041876 0.006 0.496533795493934 0.983640081799591 0.0181219110378913 0 0.0301204819277108 0.0663507109004739 0.00601202404809619 0.418989547038328 0.64218958611482 0.0332640332640333 0.0166320166320166
"T" 0.0140350877192982 0.103852596314908 0.002 0.0719237435008666 0.00613496932515337 0.792421746293245 0.973684210526316 0.00401606425702811 0.0600315955766193 0.030060120240481 0.118466898954704 0.174899866488652 0.463617463617464 0.553014553014553
"pfm.Hsapiens.jolma2013.MYBL2.2.1" "pfm.Hsapiens.jolma2013.MYBL2.2.2" "pfm.Hsapiens.jolma2013.MYBL2.2.3" "pfm.Hsapiens.jolma2013.MYBL2.2.4" "pfm.Hsapiens.jolma2013.MYBL2.2.5" "pfm.Hsapiens.jolma2013.MYBL2.2.6" "pfm.Hsapiens.jolma2013.MYBL2.2.7" "pfm.Hsapiens.jolma2013.MYBL2.2.8" "pfm.Hsapiens.jolma2013.MYBL2.2.9" "pfm.Hsapiens.jolma2013.MYBL2.2.10" "pfm.Hsapiens.jolma2013.MYBL2.2.11" "pfm.Hsapiens.jolma2013.MYBL2.2.12" "pfm.Hsapiens.jolma2013.MYBL2.2.13" "pfm.Hsapiens.jolma2013.MYBL2.2.14" "pfm.Hsapiens.jolma2013.MYBL2.2.15" "pfm.Hsapiens.jolma2013.MYBL2.2.16"
"A" 0.580452127659574 0.0695517774343122 0.096286701208981 0.0107462686567164 0.00216606498194946 0.00227272727272727 0.823974512146555 0.431202600216685 0.709594882729211 0.789697908597986 0.0697786333012512 0.0681719496309162 0.0255947003914484 0.00104858441104509 0.00448933782267116 0.769172648281073
"C" 0.0212765957446809 0.901597114889232 0.739637305699482 0.0026865671641791 0.0036101083032491 0.00265151515151515 0.00796495420151334 0.162874684001445 0.00341151385927505 0.0302091402013943 0.886910490856593 0.797655232305688 0.000903342366757001 0.0094372596994058 0.0108492330714553 0.0324896108802418
"G" 0.301529255319149 0.0267903142709943 0.152849740932642 0.985671641791045 0.0458483754512635 0.00189393939393939 0.13142174432497 0.341278439869989 0.272494669509595 0.108830364058869 0.026948989412897 0.0972644376899696 0.973200843119542 0.0789933589653967 0.00112233445566779 0.127691726482811
"T" 0.0967420212765957 0.0020607934054611 0.0112262521588946 0.000895522388059702 0.948375451263538 0.993181818181818 0.0366387893269614 0.0646442759118815 0.014498933901919 0.0712625871417506 0.0163618864292589 0.036908380373426 0.000301114122252334 0.910520796924152 0.983539094650206 0.0706460143558746
"pfm.Hsapiens.jolma2013.MYBL2.3.1" "pfm.Hsapiens.jolma2013.MYBL2.3.2" "pfm.Hsapiens.jolma2013.MYBL2.3.3" "pfm.Hsapiens.jolma2013.MYBL2.3.4" "pfm.Hsapiens.jolma2013.MYBL2.3.5" "pfm.Hsapiens.jolma2013.MYBL2.3.6" "pfm.Hsapiens.jolma2013.MYBL2.3.7" "pfm.Hsapiens.jolma2013.MYBL2.3.8" "pfm.Hsapiens.jolma2013.MYBL2.3.9" "pfm.Hsapiens.jolma2013.MYBL2.3.10" "pfm.Hsapiens.jolma2013.MYBL2.3.11"
"A" 0.38369207686537 0.333275623268698 0.669538675527394 0.707161803713528 0.0446059191683462 0.0326665941950212 5.76734529096257e-05 0.0217414303851037 0.00919987383030176 0.661030642275954 0.402239150507849
"C" 0.155461942408679 0.188250230840259 0.00958194884475697 0.0215058151397674 0.919115307096637 0.941895858245462 0.000519061076186631 0.051153195090986 0.0777520765429503 0.0382595648912228 0.246537396121884
"G" 0.169196145190144 0.132386888273315 0.294142647399737 0.187267904509284 0.0274212368728121 0 0.999423265470904 0.0104210749047821 0.00205025759646725 0.122973050955046 0.145256232686981
"T" 0.291649835535807 0.346087257617729 0.0267367282281122 0.0840644766374209 0.00885753686220431 0.0254375475595173 0 0.916684299619128 0.910997792030281 0.177736741877777 0.205967220683287
"pfm.Hsapiens.jolma2013.MYBL2.4.1" "pfm.Hsapiens.jolma2013.MYBL2.4.2" "pfm.Hsapiens.jolma2013.MYBL2.4.3" "pfm.Hsapiens.jolma2013.MYBL2.4.4" "pfm.Hsapiens.jolma2013.MYBL2.4.5" "pfm.Hsapiens.jolma2013.MYBL2.4.6" "pfm.Hsapiens.jolma2013.MYBL2.4.7" "pfm.Hsapiens.jolma2013.MYBL2.4.8" "pfm.Hsapiens.jolma2013.MYBL2.4.9" "pfm.Hsapiens.jolma2013.MYBL2.4.10" "pfm.Hsapiens.jolma2013.MYBL2.4.11" "pfm.Hsapiens.jolma2013.MYBL2.4.12" "pfm.Hsapiens.jolma2013.MYBL2.4.13" "pfm.Hsapiens.jolma2013.MYBL2.4.14" "pfm.Hsapiens.jolma2013.MYBL2.4.15"
"A" 0.600612088752869 0.48503937007874 0.0602910602910603 0.0686337395766517 0.00403877221324717 0.00708103855232101 0 0.633744855967078 0.96024941543258 0.894698620188816 0.0111464968152866 0.0463038180341186 0.0535248041775457 0.146623794212219 0.0310077519379845
"C" 0.0260137719969396 0.0480314960629921 0.853776853776854 0.790250160359205 0 0.004720692368214 0.0072522159548751 0.0380658436213992 0.0241621200311769 0.027596223674655 0.980891719745223 0.339561332250203 0.0802872062663185 0.29967845659164 0.507751937984496
"G" 0.342004590665647 0.284251968503937 0.0589050589050589 0.121872995509942 0.995153473344103 0.018882769472856 0 0.0396090534979424 0.0124707716289945 0.0203340595497458 0.00477707006369427 0.379366368805849 0.804177545691906 0.0610932475884244 0.013953488372093
"T" 0.0313695485845448 0.182677165354331 0.027027027027027 0.0192431045542014 0.000807754442649435 0.969315499606609 0.992747784045125 0.28858024691358 0.00311769290724864 0.0573710965867829 0.00318471337579618 0.234768480909829 0.0620104438642298 0.492604501607717 0.447286821705426
"pfm.Hsapiens.jolma2013.NFATC1.1" "pfm.Hsapiens.jolma2013.NFATC1.2" "pfm.Hsapiens.jolma2013.NFATC1.3" "pfm.Hsapiens.jolma2013.NFATC1.4" "pfm.Hsapiens.jolma2013.NFATC1.5" "pfm.Hsapiens.jolma2013.NFATC1.6" "pfm.Hsapiens.jolma2013.NFATC1.7" "pfm.Hsapiens.jolma2013.NFATC1.8" "pfm.Hsapiens.jolma2013.NFATC1.9" "pfm.Hsapiens.jolma2013.NFATC1.10" "pfm.Hsapiens.jolma2013.NFATC1.11" "pfm.Hsapiens.jolma2013.NFATC1.12" "pfm.Hsapiens.jolma2013.NFATC1.13" "pfm.Hsapiens.jolma2013.NFATC1.14" "pfm.Hsapiens.jolma2013.NFATC1.15" "pfm.Hsapiens.jolma2013.NFATC1.16" "pfm.Hsapiens.jolma2013.NFATC1.17" "pfm.Hsapiens.jolma2013.NFATC1.18" "pfm.Hsapiens.jolma2013.NFATC1.19" "pfm.Hsapiens.jolma2013.NFATC1.20"
"A" 0.495332041571252 0.633920972644377 0.01381299332119 0.00140012445550716 0.00678319853900339 0.994607420189819 0.996541288370082 0.902127659574468 0.413358323394105 0.386138613861386 0.32820834640728 0.532304264799491 0.259627937336815 0.0644473597900951 0.00874271440466278 0 0 0 0.386081193040597 0.330452007923645
"C" 0.180729258411133 0.0293009118541033 0.225713418336369 0 0.00026089225150013 0.000647109577221743 0 0.0543520309477756 0.291872550690066 0.0676567656765677 0.133354251647317 0.166772756206238 0.148172323759791 0.0596917021974418 0.00166527893422148 0.000648508430609598 0.537249529028943 0.985541727672035 0.511681855840928 0.0596074194129299
"G" 0.189889025893958 0.306261398176292 0.0145719489981785 0.99673304293715 0.992955909209497 0.0045297670405522 0.00216169476869866 0.000193423597678917 0.214346566706424 0.0198019801980198 0.141669281455915 0.065404201145767 0.117330287206266 0.18612659888488 0.0281015820149875 0 0.00171262202431923 0.000732064421669107 0.0969345484672742 0.207275346659463
"T" 0.134049674123657 0.030516717325228 0.745901639344262 0.00186683260734287 0 0.000215703192407248 0.0012970168612192 0.0433268858800774 0.0804225592094053 0.526402640264026 0.396768120489489 0.235518777848504 0.474869451697128 0.689734339127583 0.961490424646128 0.99935149156939 0.461037848946737 0.0137262079062958 0.00530240265120133 0.402665226003962
"pfm.Hsapiens.jolma2013.NFATC1.2.1" "pfm.Hsapiens.jolma2013.NFATC1.2.2" "pfm.Hsapiens.jolma2013.NFATC1.2.3" "pfm.Hsapiens.jolma2013.NFATC1.2.4" "pfm.Hsapiens.jolma2013.NFATC1.2.5" "pfm.Hsapiens.jolma2013.NFATC1.2.6" "pfm.Hsapiens.jolma2013.NFATC1.2.7" "pfm.Hsapiens.jolma2013.NFATC1.2.8" "pfm.Hsapiens.jolma2013.NFATC1.2.9" "pfm.Hsapiens.jolma2013.NFATC1.2.10" "pfm.Hsapiens.jolma2013.NFATC1.2.11" "pfm.Hsapiens.jolma2013.NFATC1.2.12" "pfm.Hsapiens.jolma2013.NFATC1.2.13" "pfm.Hsapiens.jolma2013.NFATC1.2.14" "pfm.Hsapiens.jolma2013.NFATC1.2.15"
"A" 0.0412614416475973 0.000660647434485796 0.000197355437142293 0 0.00374900129063979 0.680146201104285 0.0515745611039005 0.425037859666835 0.510971305815559 0.0200226923847027 0.0112828613336342 0.00365111561866126 0.917307862386132 0.998017249925647 0.886268801552644
"C" 0.00550629290617849 0.00176172649196212 0.092888625748306 0.998383838383838 0.901604080880093 0.012987012987013 0.401871712548671 0.0588086824835941 0.0323001381003529 0.158579723686845 0.0212681936139005 0.00226021443059983 0.000884407888918369 0.00109051254089422 0.0524987869966036
"G" 0.0568506864988558 0 0 0.000269360269360269 0.0805113391924282 0.298545765611634 0.0399617460209031 0.1293959279825 0.409390823998772 0.0175532269905893 0.962653728985671 0.993914807302231 0.0805695586804634 0.000892237533458908 0.00436681222707424
"T" 0.896381578947368 0.997577626073552 0.906914018814552 0.00134680134680135 0.0141355786368385 0.0083210202970682 0.506591980326525 0.386757529867071 0.0473377320853153 0.803844356937863 0.00479521606679454 0.000173862648507679 0.00123817104448572 0 0.0568655992236778
"pfm.Hsapiens.jolma2013.NFATC1.3.1" "pfm.Hsapiens.jolma2013.NFATC1.3.2" "pfm.Hsapiens.jolma2013.NFATC1.3.3" "pfm.Hsapiens.jolma2013.NFATC1.3.4" "pfm.Hsapiens.jolma2013.NFATC1.3.5" "pfm.Hsapiens.jolma2013.NFATC1.3.6" "pfm.Hsapiens.jolma2013.NFATC1.3.7" "pfm.Hsapiens.jolma2013.NFATC1.3.8" "pfm.Hsapiens.jolma2013.NFATC1.3.9" "pfm.Hsapiens.jolma2013.NFATC1.3.10" "pfm.Hsapiens.jolma2013.NFATC1.3.11" "pfm.Hsapiens.jolma2013.NFATC1.3.12" "pfm.Hsapiens.jolma2013.NFATC1.3.13" "pfm.Hsapiens.jolma2013.NFATC1.3.14"
"A" 0.125619610239696 0.0323210242798033 0 0.000565810877714124 0.000305320204564537 0.0680534325779225 0.980975441023867 0.000694444444444444 0.00606575275991751 0 0.845843732002304 0.99660441426146 0.935059284238007 0.495443645083933
"C" 0.145243430433897 0.00249824342259349 0 0.158002687601669 0.999465689642012 0.873861899381937 0.000230600714862216 0.0266493055555556 0.0487686521897367 0 0.00105586484929929 0.0012450481041313 0.0218644620907212 0.139488409272582
"G" 0.218781829293135 0.0571473182918261 8.41963458785889e-05 0.00134380083457104 7.63300511411343e-05 0.0489134046653818 0.018102156116684 0.00078125 0.919386145820696 0.999869596400861 0.153100403148397 0.00101867572156197 0.00576525617317524 0.227178257394085
"T" 0.510355130033272 0.908033414005777 0.999915803654121 0.840087700686046 0.000152660102282269 0.00917126337475909 0.000691802144586648 0.971875 0.0257794492296494 0.000130403599139336 0 0.00113186191284663 0.0373109974980964 0.1378896882494
"pfm.Hsapiens.jolma2013.NFE2.1" "pfm.Hsapiens.jolma2013.NFE2.2" "pfm.Hsapiens.jolma2013.NFE2.3" "pfm.Hsapiens.jolma2013.NFE2.4" "pfm.Hsapiens.jolma2013.NFE2.5" "pfm.Hsapiens.jolma2013.NFE2.6" "pfm.Hsapiens.jolma2013.NFE2.7" "pfm.Hsapiens.jolma2013.NFE2.8" "pfm.Hsapiens.jolma2013.NFE2.9" "pfm.Hsapiens.jolma2013.NFE2.10" "pfm.Hsapiens.jolma2013.NFE2.11"
"A" 0.296797833359885 0.9344945660265 0.000106151478159333 0 0.999204075135307 0.00195912316001271 0 5.30926466684364e-05 0.99862120167577 0 0.0258616111730657
"C" 0.382773086931124 0.000446627958910228 0.000424605912637333 0 0.000583678234108034 0.76035158318331 0.00106078285774902 0.999787629413326 0.000689399162114865 0.124895494658616 0.523604694386915
"G" 0.281610110987202 0.0648106793707508 0 0.999893803430149 0 0.236789155988563 0.000159117428662353 0 0.000424245638224532 0.000464468183929401 0.269077584833519
"T" 0.0388189687217885 0.000248126643839015 0.999469242609203 0.000106196569850794 0.000212246630584739 0.000900137668113947 0.998780099713589 0.000159277940005309 0.000265153523890332 0.874640037157455 0.1814561096065
"pfm.Hsapiens.jolma2013.NR2C2.1" "pfm.Hsapiens.jolma2013.NR2C2.2" "pfm.Hsapiens.jolma2013.NR2C2.3" "pfm.Hsapiens.jolma2013.NR2C2.4" "pfm.Hsapiens.jolma2013.NR2C2.5" "pfm.Hsapiens.jolma2013.NR2C2.6" "pfm.Hsapiens.jolma2013.NR2C2.7" "pfm.Hsapiens.jolma2013.NR2C2.8" "pfm.Hsapiens.jolma2013.NR2C2.9" "pfm.Hsapiens.jolma2013.NR2C2.10" "pfm.Hsapiens.jolma2013.NR2C2.11" "pfm.Hsapiens.jolma2013.NR2C2.12" "pfm.Hsapiens.jolma2013.NR2C2.13" "pfm.Hsapiens.jolma2013.NR2C2.14"
"A" 0.305827141181072 0.494029705853801 0.0139392939623886 0.0130198361032396 0.00549556498264558 0.00691842029403286 0.958497634069401 0.775774744613272 0.874681238615665 0.00434564599699148 0.00400920632563665 0.00110408511492522 0.0134094151212553 0.823176480671981
"C" 0.165271802894016 0.0188331229977672 0.0035466842626196 0.00405912537336295 0.0214037794060933 0.788051311617181 0.000591482649842271 0.0169971671388102 0.000364298724954463 8.35701153267592e-05 0.000593956492686911 0.0142527351199438 0.784236804564907 0.0126853518470901
"G" 0.41861556511537 0.481118338025434 0.944325305179809 0.80684690204488 0.0707674508291554 0.0601037763044105 0.0399250788643533 0.118121727186883 0.12431693989071 0.987548052816313 0.805627737768209 0.0814011843822142 0.0499286733238231 0.15513842461644
"T" 0.110285490809542 0.00601883312299777 0.0381887165951831 0.176074136478517 0.902333204782106 0.144926491784376 0.000985804416403785 0.0891063610610353 0.00063752276867031 0.00802273107136888 0.189769099413468 0.903241995382917 0.152425106990014 0.00899974286448959
"pfm.Hsapiens.jolma2013.NR3C1.1" "pfm.Hsapiens.jolma2013.NR3C1.2" "pfm.Hsapiens.jolma2013.NR3C1.3" "pfm.Hsapiens.jolma2013.NR3C1.4" "pfm.Hsapiens.jolma2013.NR3C1.5" "pfm.Hsapiens.jolma2013.NR3C1.6" "pfm.Hsapiens.jolma2013.NR3C1.7" "pfm.Hsapiens.jolma2013.NR3C1.8" "pfm.Hsapiens.jolma2013.NR3C1.9" "pfm.Hsapiens.jolma2013.NR3C1.10" "pfm.Hsapiens.jolma2013.NR3C1.11" "pfm.Hsapiens.jolma2013.NR3C1.12" "pfm.Hsapiens.jolma2013.NR3C1.13" "pfm.Hsapiens.jolma2013.NR3C1.14" "pfm.Hsapiens.jolma2013.NR3C1.15" "pfm.Hsapiens.jolma2013.NR3C1.16" "pfm.Hsapiens.jolma2013.NR3C1.17"
"A" 0.285664213109008 0.404139185808506 0.00145868280942309 0.391188192528358 0.998519249753208 0 0.959027488546439 0.101508239838902 0.337036552956041 0.517361740707162 0.00331328997422997 0 0.000326517285008775 0.383933229003652 0.00134825951952933 0.00939457202505219 0.266829707813103
"C" 0.0996319663512093 0.00486695474186946 0.000255269491649041 0.0262339596198485 0.00043874081386421 0.999428454786691 0.000937109537692628 0.393251962355649 0.159282011066092 0.0436990027198549 0.0231112201906164 0.000404768913747424 0.000367331945634872 0.136889236654495 0.996077790488642 0.588766661313634 0.382374393958896
"G" 0.401726253066947 0.580759608824198 0.996900299029976 0.124994525467525 0.000493583415597236 0.000571545213308838 0.0363390254060808 0.0650556856943246 0.243497582015423 0.35634632819583 0.00204524072483331 0.999411245216367 0.00204073303130484 0.028169014084507 0.000204281745383233 0.0075477758149992 0.133050156605312
"T" 0.212977567472836 0.0102342506254264 0.00138574866895194 0.457583322384268 0.000548426017330262 0 0.00369637650978759 0.440184112111125 0.260183853962445 0.0825929283771532 0.97153024911032 0.000183985869885193 0.997265417738052 0.451008520257347 0.0023696682464455 0.394290990846314 0.217745741622688
"pfm.Hsapiens.jolma2013.NRF1.1" "pfm.Hsapiens.jolma2013.NRF1.2" "pfm.Hsapiens.jolma2013.NRF1.3" "pfm.Hsapiens.jolma2013.NRF1.4" "pfm.Hsapiens.jolma2013.NRF1.5" "pfm.Hsapiens.jolma2013.NRF1.6" "pfm.Hsapiens.jolma2013.NRF1.7" "pfm.Hsapiens.jolma2013.NRF1.8" "pfm.Hsapiens.jolma2013.NRF1.9" "pfm.Hsapiens.jolma2013.NRF1.10" "pfm.Hsapiens.jolma2013.NRF1.11" "pfm.Hsapiens.jolma2013.NRF1.12"
"A" 0.0141476880607315 0.258106694560669 0.0121654501216545 0.0203518454639531 0.000352982703847511 0.957065584854632 0.00695594567737661 0 0.00173130193905817 0.0010211027910143 0.00228050171037628 0.459554927587425
"C" 0.353347135955832 0.00156903765690377 0.984011122697254 0.0017247326664367 0.999294034592305 0.0145368492224476 0.0400794965220272 0.0014099400775467 0.980263157894737 0.0136147038801906 0.807012542759407 0.175556340515719
"G" 0.00897170462387854 0.740324267782427 0.00312825860271116 0.976543635736461 0 0.0216362407031778 0.0152368333885393 0.99788508988368 0.00138504155124654 0.96358066712049 0.00342075256556442 0.157541504768633
"T" 0.623533471359558 0 0.000695168578380257 0.00137978613314936 0.000352982703847511 0.00676132521974307 0.937727724412057 0.000704970038773352 0.0166204986149584 0.021783526208305 0.187286202964652 0.207347227128223
"pfm.Hsapiens.jolma2013.PAX5.1" "pfm.Hsapiens.jolma2013.PAX5.2" "pfm.Hsapiens.jolma2013.PAX5.3" "pfm.Hsapiens.jolma2013.PAX5.4" "pfm.Hsapiens.jolma2013.PAX5.5" "pfm.Hsapiens.jolma2013.PAX5.6" "pfm.Hsapiens.jolma2013.PAX5.7" "pfm.Hsapiens.jolma2013.PAX5.8" "pfm.Hsapiens.jolma2013.PAX5.9" "pfm.Hsapiens.jolma2013.PAX5.10" "pfm.Hsapiens.jolma2013.PAX5.11" "pfm.Hsapiens.jolma2013.PAX5.12" "pfm.Hsapiens.jolma2013.PAX5.13" "pfm.Hsapiens.jolma2013.PAX5.14" "pfm.Hsapiens.jolma2013.PAX5.15" "pfm.Hsapiens.jolma2013.PAX5.16" "pfm.Hsapiens.jolma2013.PAX5.17" "pfm.Hsapiens.jolma2013.PAX5.18"
"A" 0.127836369447108 0.0173987450085568 0.127445652173913 0.0246765692381409 0.855900948366702 0.0112275449101796 0.0747144180302562 0.00300578034682081 0.464432686654909 0.022956326987682 0.0065359477124183 0.679061261810424 0.217936354869817 0.0355581463130283 0.263270649845275 0.312686122692079 0.261564059900166 0.0297029702970297
"C" 0.390859699584532 0.011123787792356 0.0869565217391304 0.719932918064207 0.0674394099051633 0.799900199600798 0.00648348255634455 0.701965317919075 0.0881834215167548 0.237402015677492 0.425430778371955 0.00640048765620238 0.272902603664417 0.188283299329641 0.00928350392763628 0.452948183442525 0.170049916805324 0.49164603960396
"G" 0.307446468520294 0.847974900171135 0.0206521739130435 0.00503114518447532 0.0450474183350896 0.00399201596806387 0.91725841309046 0.290867052023121 0.0731922398589065 0.00139977603583427 0.535650623885918 0.312404754647973 0.289617486338798 0.0320606237248616 0.678171863841942 0.2263251935676 0.270549084858569 0.0649752475247525
"T" 0.173857462448066 0.123502567027952 0.764945652173913 0.250359367513177 0.0316122233930453 0.184880239520958 0.00154368632293918 0.00416184971098266 0.37419165196943 0.738241881298992 0.0323826500297089 0.00213349588540079 0.219543555126969 0.744097930632469 0.0492739823851464 0.00804050029779631 0.29783693843594 0.413675742574257
"pfm.Hsapiens.jolma2013.POU2F2.1" "pfm.Hsapiens.jolma2013.POU2F2.2" "pfm.Hsapiens.jolma2013.POU2F2.3" "pfm.Hsapiens.jolma2013.POU2F2.4" "pfm.Hsapiens.jolma2013.POU2F2.5" "pfm.Hsapiens.jolma2013.POU2F2.6" "pfm.Hsapiens.jolma2013.POU2F2.7" "pfm.Hsapiens.jolma2013.POU2F2.8" "pfm.Hsapiens.jolma2013.POU2F2.9" "pfm.Hsapiens.jolma2013.POU2F2.10" "pfm.Hsapiens.jolma2013.POU2F2.11"
"A" 0.387857985626944 0.0763323248778217 0.979206049149338 0.0234110476927542 0.0204137180185084 0.0251866322472616 0.640852500527538 0.815391342369917 0.953276761067376 0.127224414204042 0.186206156816475
"C" 0.101469484071651 0.150570165231557 0.00241545893719807 0.0507884299119667 0.00970785701324623 0.650526756436196 0.00675247942603925 0.0111937035417578 0.00715673244044576 0.0458168934696835 0.17472916443205
"G" 0.198755765311595 0.0498021875727252 0.00819155639571519 0.0237980071587501 0.84594447468699 0.0999790692806809 0.00949567419286769 0.0931351114997814 0.0137000306717105 0.0761736049601417 0.260645714898638
"T" 0.31191676498981 0.723295322317896 0.0101869355177484 0.902002515236529 0.123933950281256 0.224307542035861 0.342899345853556 0.0802798425885439 0.0258664758204683 0.750785087366133 0.378418963852837
"pfm.Hsapiens.jolma2013.POU2F2.2.1" "pfm.Hsapiens.jolma2013.POU2F2.2.2" "pfm.Hsapiens.jolma2013.POU2F2.2.3" "pfm.Hsapiens.jolma2013.POU2F2.2.4" "pfm.Hsapiens.jolma2013.POU2F2.2.5" "pfm.Hsapiens.jolma2013.POU2F2.2.6" "pfm.Hsapiens.jolma2013.POU2F2.2.7" "pfm.Hsapiens.jolma2013.POU2F2.2.8" "pfm.Hsapiens.jolma2013.POU2F2.2.9" "pfm.Hsapiens.jolma2013.POU2F2.2.10" "pfm.Hsapiens.jolma2013.POU2F2.2.11" "pfm.Hsapiens.jolma2013.POU2F2.2.12" "pfm.Hsapiens.jolma2013.POU2F2.2.13" "pfm.Hsapiens.jolma2013.POU2F2.2.14"
"A" 0.27627471383975 0.478568619740464 0.150991917707568 0.276478094427903 0.452369320957499 0.755302435192459 0.0648872526461114 0.908790170132325 0.194343727338651 0.0699626865671642 0.108300044385264 0.749415432579891 0.425059476605868 0.443347193347193
"C" 0.322060353798127 0.175383405426661 0.108743570903747 0.0744364100382816 0.487054225696141 0.0620581304006284 0.0354348826507133 0.0165406427221172 0.0699782451051487 0.0335820895522388 0.694629383044829 0.0791114575214341 0.13441712926249 0.186590436590437
"G" 0.103017689906348 0.0684231222965002 0.0337986774430566 0.541471714164185 0.0205178309721544 0.0377062058130401 0.014726184997699 0.00803402646502836 0.0384336475707034 0.451958955223881 0.0381713271193964 0.0541699142634451 0.103092783505155 0.16008316008316
"T" 0.298647242455775 0.277624852536374 0.706465833945628 0.10761378136963 0.0400586223742062 0.144933228593873 0.884951679705476 0.0666351606805293 0.697244379985497 0.444496268656716 0.15889924545051 0.11730319563523 0.337430610626487 0.20997920997921
"pfm.Hsapiens.jolma2013.PRDM1.1" "pfm.Hsapiens.jolma2013.PRDM1.2" "pfm.Hsapiens.jolma2013.PRDM1.3" "pfm.Hsapiens.jolma2013.PRDM1.4" "pfm.Hsapiens.jolma2013.PRDM1.5" "pfm.Hsapiens.jolma2013.PRDM1.6" "pfm.Hsapiens.jolma2013.PRDM1.7" "pfm.Hsapiens.jolma2013.PRDM1.8" "pfm.Hsapiens.jolma2013.PRDM1.9" "pfm.Hsapiens.jolma2013.PRDM1.10" "pfm.Hsapiens.jolma2013.PRDM1.11" "pfm.Hsapiens.jolma2013.PRDM1.12" "pfm.Hsapiens.jolma2013.PRDM1.13" "pfm.Hsapiens.jolma2013.PRDM1.14" "pfm.Hsapiens.jolma2013.PRDM1.15"
"A" 0.350717079530639 0.346745562130177 0.854477611940298 0.910261914984972 0.975920036347115 0.0148858749586503 0.0170567235224117 0.0205042016806723 0.987208771128369 0.913612565445026 0.982597054886212 0.00501840080294413 0.00418021365536461 0.182529335071708 0.311055065153426
"C" 0.171229900043459 0.019723865877712 0.0551409618573798 0.0137398024903392 0.00817810086324398 0.0105855110817069 0.128520428401428 0.000336134453781513 0.00685244403837369 0.00392670157068063 0.00580098170459616 0.00334560053529609 0.0501625638643753 0.0873533246414602 0.226986128625473
"G" 0.176879617557584 0.612228796844181 0.0310945273631841 0.0476599398883641 0.0131758291685597 0.956003969566656 0.144783815946053 0.978823529411765 0.00411146642302421 0.0815881326352531 0.00803212851405622 0.987955838072934 0.0459823502090107 0.482724902216428 0.272383354350567
"T" 0.301173402868318 0.021301775147929 0.0592868988391376 0.0283383426363246 0.00272603362108133 0.0185246443929871 0.709639032130107 0.000336134453781513 0.00182731841023298 0.00087260034904014 0.0035698348951361 0.00368016058882569 0.899674872271249 0.247392438070404 0.189575451870534
"pfm.Hsapiens.jolma2013.RFX5.1" "pfm.Hsapiens.jolma2013.RFX5.2" "pfm.Hsapiens.jolma2013.RFX5.3" "pfm.Hsapiens.jolma2013.RFX5.4" "pfm.Hsapiens.jolma2013.RFX5.5" "pfm.Hsapiens.jolma2013.RFX5.6" "pfm.Hsapiens.jolma2013.RFX5.7" "pfm.Hsapiens.jolma2013.RFX5.8" "pfm.Hsapiens.jolma2013.RFX5.9" "pfm.Hsapiens.jolma2013.RFX5.10" "pfm.Hsapiens.jolma2013.RFX5.11" "pfm.Hsapiens.jolma2013.RFX5.12" "pfm.Hsapiens.jolma2013.RFX5.13" "pfm.Hsapiens.jolma2013.RFX5.14" "pfm.Hsapiens.jolma2013.RFX5.15" "pfm.Hsapiens.jolma2013.RFX5.16"
"A" 0.105243161094225 0.0308430431802605 0.001354096140826 0.0156823490156823 0.301949246046341 0.00120578778135048 0.000350754121360926 0.885678910441601 0.0465416936005171 0.249589490968801 0.0500875656742557 0.0515769944341373 0.933218440327445 0.979573712255773 0.0104669887278583 0.181675186787259
"C" 0.408434650455927 0 0.0111712931618145 0.0326993660326994 0.0297903641044502 0.955787781350482 0.742897229042441 0.0173338836153529 0.0180995475113122 0.00361247947454844 0.0168126094570928 0.598515769944341 0.00430848772081 0.00932504440497336 0.957729468599034 0.349980338183248
"G" 0.300151975683891 0.966072652501713 0.00507786052809749 0.00333667000333667 0.616035307098198 0.0152733118971061 0.00245527884952648 0.0193974411886092 0.00711053652230123 0.744170771756979 0.933099824868652 0.0226345083487941 0.042654028436019 0.00710479573712256 0.00483091787439614 0.355878883208809
"T" 0.186170212765957 0.00308430431802605 0.982396750169262 0.948281614948282 0.0522250827510114 0.0277331189710611 0.254296737986671 0.0775897647544366 0.928248222365869 0.00262725779967159 0 0.327272727272727 0.019819043515726 0.00399644760213144 0.0269726247987118 0.112465591820684
"pfm.Hsapiens.jolma2013.RFX5.2.1" "pfm.Hsapiens.jolma2013.RFX5.2.2" "pfm.Hsapiens.jolma2013.RFX5.2.3" "pfm.Hsapiens.jolma2013.RFX5.2.4" "pfm.Hsapiens.jolma2013.RFX5.2.5" "pfm.Hsapiens.jolma2013.RFX5.2.6" "pfm.Hsapiens.jolma2013.RFX5.2.7" "pfm.Hsapiens.jolma2013.RFX5.2.8" "pfm.Hsapiens.jolma2013.RFX5.2.9" "pfm.Hsapiens.jolma2013.RFX5.2.10" "pfm.Hsapiens.jolma2013.RFX5.2.11" "pfm.Hsapiens.jolma2013.RFX5.2.12" "pfm.Hsapiens.jolma2013.RFX5.2.13" "pfm.Hsapiens.jolma2013.RFX5.2.14" "pfm.Hsapiens.jolma2013.RFX5.2.15" "pfm.Hsapiens.jolma2013.RFX5.2.16"
"A" 0.105324074074074 0.0361026533275337 0.00839593460008838 0.0289541918755402 0.45625 0.00328022492970947 0.000900900900900901 0.906533142584645 0.0385281385281385 0.412235294117647 0.0536347517730496 0.0486082260074782 0.95864106351551 0.981018981018981 0.00710563713879678 0.181092939768648
"C" 0.39891975308642 0.000869943453675511 0.0101634997790544 0.0380293863439931 0.0361607142857143 0.947516401124649 0.895045045045045 0.0157367668097282 0.0155844155844156 0.00141176470588235 0.0177304964539007 0.781055255504778 0.000984736582964057 0.011988011988012 0.97063003315964 0.343438372556841
"G" 0.314043209876543 0.953892996955198 0.00972160848431286 0.00734658599827139 0.454464285714286 0.0187441424554827 0.00495495495495495 0.0257510729613734 0.00779220779220779 0.586352941176471 0.92863475177305 0.0236809306190278 0.0305268340718858 0.004995004995005 0.00426338228327807 0.364180295173514
"T" 0.181712962962963 0.00913440626359287 0.971718957136544 0.925669835782195 0.053125 0.0304592314901593 0.0990990990990991 0.0519790176442537 0.938095238095238 0 0 0.146655587868716 0.00984736582964057 0.001998001998002 0.0180009474182852 0.111288392500997
"pfm.Hsapiens.jolma2013.RFX5.3.1" "pfm.Hsapiens.jolma2013.RFX5.3.2" "pfm.Hsapiens.jolma2013.RFX5.3.3" "pfm.Hsapiens.jolma2013.RFX5.3.4" "pfm.Hsapiens.jolma2013.RFX5.3.5" "pfm.Hsapiens.jolma2013.RFX5.3.6" "pfm.Hsapiens.jolma2013.RFX5.3.7" "pfm.Hsapiens.jolma2013.RFX5.3.8" "pfm.Hsapiens.jolma2013.RFX5.3.9" "pfm.Hsapiens.jolma2013.RFX5.3.10" "pfm.Hsapiens.jolma2013.RFX5.3.11" "pfm.Hsapiens.jolma2013.RFX5.3.12" "pfm.Hsapiens.jolma2013.RFX5.3.13" "pfm.Hsapiens.jolma2013.RFX5.3.14" "pfm.Hsapiens.jolma2013.RFX5.3.15" "pfm.Hsapiens.jolma2013.RFX5.3.16"
"A" 0.105324074074074 0.0361026533275337 0.00839593460008838 0.0289541918755402 0.45625 0.00328022492970947 0.000900900900900901 0.906533142584645 0.0385281385281385 0.412235294117647 0.0536347517730496 0.0486082260074782 0.95864106351551 0.981018981018981 0.00710563713879678 0.181092939768648
"C" 0.39891975308642 0.000869943453675511 0.0101634997790544 0.0380293863439931 0.0361607142857143 0.947516401124649 0.895045045045045 0.0157367668097282 0.0155844155844156 0.00141176470588235 0.0177304964539007 0.781055255504778 0.000984736582964057 0.011988011988012 0.97063003315964 0.343438372556841
"G" 0.314043209876543 0.953892996955198 0.00972160848431286 0.00734658599827139 0.454464285714286 0.0187441424554827 0.00495495495495495 0.0257510729613734 0.00779220779220779 0.586352941176471 0.92863475177305 0.0236809306190278 0.0305268340718858 0.004995004995005 0.00426338228327807 0.364180295173514
"T" 0.181712962962963 0.00913440626359287 0.971718957136544 0.925669835782195 0.053125 0.0304592314901593 0.0990990990990991 0.0519790176442537 0.938095238095238 0 0 0.146655587868716 0.00984736582964057 0.001998001998002 0.0180009474182852 0.111288392500997
"pfm.Hsapiens.jolma2013.RUNX3.1" "pfm.Hsapiens.jolma2013.RUNX3.2" "pfm.Hsapiens.jolma2013.RUNX3.3" "pfm.Hsapiens.jolma2013.RUNX3.4" "pfm.Hsapiens.jolma2013.RUNX3.5" "pfm.Hsapiens.jolma2013.RUNX3.6" "pfm.Hsapiens.jolma2013.RUNX3.7" "pfm.Hsapiens.jolma2013.RUNX3.8" "pfm.Hsapiens.jolma2013.RUNX3.9" "pfm.Hsapiens.jolma2013.RUNX3.10" "pfm.Hsapiens.jolma2013.RUNX3.11" "pfm.Hsapiens.jolma2013.RUNX3.12" "pfm.Hsapiens.jolma2013.RUNX3.13" "pfm.Hsapiens.jolma2013.RUNX3.14" "pfm.Hsapiens.jolma2013.RUNX3.15" "pfm.Hsapiens.jolma2013.RUNX3.16"
"A" 0.346042120551924 0.499098557692308 0.814229249011858 0.0106065628107391 0.0102547138604036 0.179979518689196 0.0135179690075833 0.879191919191919 0.754116355653128 0.844211344211344 0.04384 0.0266579973992198 0.288510101010101 0.0387794024157661 0.700671140939597 0.435690729204837
"C" 0.180101670297749 0.111478365384615 0.0802371541501976 0.967848856479947 0.960965927886206 0.0145929339477727 0.947246950214309 0.0242424242424242 0.0234174899377973 0.0582750582750583 0.90752 0.921001300390117 0.0486111111111111 0.891290527654164 0.087248322147651 0.133382191278857
"G" 0.101307189542484 0.277043269230769 0.091699604743083 0.0135896586012595 0.0195170360568971 0.790322580645161 0.019782393669634 0.0270707070707071 0.196121478229052 0.0773115773115773 0.03008 0.0273081924577373 0.638573232323232 0.033375715193897 0.148322147651007 0.278856724074753
"T" 0.372549019607843 0.112379807692308 0.0138339920948617 0.00795492210805436 0.00926232219649355 0.0151049667178699 0.0194526871084735 0.0694949494949495 0.026344676180022 0.0202020202020202 0.01856 0.0250325097529259 0.0243055555555556 0.0365543547361729 0.063758389261745 0.152070355441554
"pfm.Hsapiens.jolma2013.RUNX3.2.1" "pfm.Hsapiens.jolma2013.RUNX3.2.2" "pfm.Hsapiens.jolma2013.RUNX3.2.3" "pfm.Hsapiens.jolma2013.RUNX3.2.4" "pfm.Hsapiens.jolma2013.RUNX3.2.5" "pfm.Hsapiens.jolma2013.RUNX3.2.6" "pfm.Hsapiens.jolma2013.RUNX3.2.7" "pfm.Hsapiens.jolma2013.RUNX3.2.8" "pfm.Hsapiens.jolma2013.RUNX3.2.9" "pfm.Hsapiens.jolma2013.RUNX3.2.10"
"A" 0.523274478330658 0.698846338727768 0.945582655826558 0 0 0.29723991507431 0 0.89992778293614 0.633524584210909 0.484751203852327
"C" 0.112932813574868 0.0612081397211985 0.0212466124661247 1 0.999770773638968 0.00424628450106157 0.999312636040784 0.0165067574538327 0.0823589222165735 0.186883742260949
"G" 0.0580142169227241 0.174411152058965 0.0307859078590786 0 0.000229226361031519 0.685932216717779 0.000572803299347004 0.0622098421541318 0.190790907110175 0.157418023389131
"T" 0.30577849117175 0.0655343694920686 0.00238482384823848 0 0 0.0125815837068491 0.000114560659869401 0.021355617455896 0.0933255864623429 0.170947030497592
"pfm.Hsapiens.jolma2013.RUNX3.3.1" "pfm.Hsapiens.jolma2013.RUNX3.3.2" "pfm.Hsapiens.jolma2013.RUNX3.3.3" "pfm.Hsapiens.jolma2013.RUNX3.3.4" "pfm.Hsapiens.jolma2013.RUNX3.3.5" "pfm.Hsapiens.jolma2013.RUNX3.3.6" "pfm.Hsapiens.jolma2013.RUNX3.3.7" "pfm.Hsapiens.jolma2013.RUNX3.3.8" "pfm.Hsapiens.jolma2013.RUNX3.3.9" "pfm.Hsapiens.jolma2013.RUNX3.3.10" "pfm.Hsapiens.jolma2013.RUNX3.3.11" "pfm.Hsapiens.jolma2013.RUNX3.3.12" "pfm.Hsapiens.jolma2013.RUNX3.3.13" "pfm.Hsapiens.jolma2013.RUNX3.3.14" "pfm.Hsapiens.jolma2013.RUNX3.3.15" "pfm.Hsapiens.jolma2013.RUNX3.3.16" "pfm.Hsapiens.jolma2013.RUNX3.3.17" "pfm.Hsapiens.jolma2013.RUNX3.3.18"
"A" 0.315823817292007 0.463154779520568 0.761142362613587 0.00276352151598895 0.000796178343949045 0.264928193499622 0.00913786253476361 0.68026418026418 0.450929899856938 0.513565891472868 0.665156662891657 0.775587248322148 0.00681909346169274 0.00884599919581825 0.339716583684412 0.0248543689320388 0.65815395840934 0.404318374259102
"C" 0.19673735725938 0.109499852027227 0.106447425356988 0.991314646664035 0.992436305732484 0.00755857898715042 0.973778307508939 0.0668220668220668 0.0924177396280401 0.0748062015503876 0.0437901094752737 0.0788590604026846 0.972723626153229 0.975472456775231 0.0130218307162007 0.929708737864078 0.0769792046698285 0.166807790008467
"G" 0.119086460032626 0.292098253921278 0.113803548247512 0.00236873272799053 0.0035828025477707 0.704837490551776 0.00595947556615018 0.176379176379176 0.256366237482117 0.130232558139535 0.126085315213288 0.129614093959732 0.00922583233052547 0.0128669079211902 0.609728073535044 0.0155339805825243 0.170010944910617 0.268416596104996
"T" 0.368352365415987 0.135247114530926 0.0186066637819126 0.00355309909198579 0.00318471337579618 0.0226757369614512 0.011124354390147 0.0765345765345765 0.200286123032904 0.281395348837209 0.164967912419781 0.0159395973154362 0.0112314480545527 0.00281463610776035 0.0375335120643432 0.0299029126213592 0.0948558920102153 0.160457239627434
"pfm.Hsapiens.jolma2013.RUNX3.4.1" "pfm.Hsapiens.jolma2013.RUNX3.4.2" "pfm.Hsapiens.jolma2013.RUNX3.4.3" "pfm.Hsapiens.jolma2013.RUNX3.4.4" "pfm.Hsapiens.jolma2013.RUNX3.4.5" "pfm.Hsapiens.jolma2013.RUNX3.4.6" "pfm.Hsapiens.jolma2013.RUNX3.4.7" "pfm.Hsapiens.jolma2013.RUNX3.4.8" "pfm.Hsapiens.jolma2013.RUNX3.4.9" "pfm.Hsapiens.jolma2013.RUNX3.4.10"
"A" 0.517616240995416 0.681968384388676 0.926699029126214 0.000392721560413667 0 0.38578614729782 0.00383926286153059 0.910131108462455 0.670589268464038 0.541060903732809
"C" 0.198428290766208 0.0618022684647674 0.0401699029126214 0.999607278439586 0.997127187255158 0.00980265703598607 0.977220373688252 0.0438617401668653 0.0891367348731009 0.15690897184021
"G" 0.0209561231172233 0.217111726355274 0.0331310679611651 0 0.002872812744842 0.599122920159938 0.0122856411568979 0.0240762812872467 0.155616053394221 0.112770137524558
"T" 0.262999345121153 0.0391176207912834 0 0 0 0.00528827550625564 0.00665472229331968 0.0219308700834327 0.0846579432686397 0.189259986902423
"pfm.Hsapiens.jolma2013.RXRA.1" "pfm.Hsapiens.jolma2013.RXRA.2" "pfm.Hsapiens.jolma2013.RXRA.3" "pfm.Hsapiens.jolma2013.RXRA.4" "pfm.Hsapiens.jolma2013.RXRA.5" "pfm.Hsapiens.jolma2013.RXRA.6" "pfm.Hsapiens.jolma2013.RXRA.7" "pfm.Hsapiens.jolma2013.RXRA.8" "pfm.Hsapiens.jolma2013.RXRA.9" "pfm.Hsapiens.jolma2013.RXRA.10" "pfm.Hsapiens.jolma2013.RXRA.11" "pfm.Hsapiens.jolma2013.RXRA.12" "pfm.Hsapiens.jolma2013.RXRA.13" "pfm.Hsapiens.jolma2013.RXRA.14"
"A" 0.248404234988342 0.429824891734137 0.00175791888813694 0.00258878039679085 0.000740104798839516 0.00101606751541162 0.9936513268391 0.960764984227129 0.955119489193217 0.000582745731387518 0.000934586904600244 0.00094643576318969 0.00183747703153711 0.916882381915551
"C" 0.0957395303800533 0.00300006276281931 0.00127098360926332 0.000808507991790534 0.00258543276394604 0.903056543398973 0.00111969544283955 0.00192779530318963 0.00115301360773607 0.000474521524129836 0.00057513040283092 0.00194321385420862 0.915273559080511 0.00249426214904788
"G" 0.61099644536177 0.566440720517166 0.993810144760081 0.88737639156664 0.0108548703829796 0.0208824622197284 0.0049490538573508 0.0263976515948125 0.0431836228557754 0.998093588964461 0.910335572614207 0.00936367297623842 0.0182322720965988 0.0793657447678135
"T" 0.044859789269834 0.000734324985878366 0.00316095274251853 0.109226320044779 0.985819592054235 0.0750449268658867 0.000279923860709887 0.0109095688748686 0.00054387434327173 0.000849143780021811 0.0881547100783615 0.987746677406363 0.0646566917913526 0.00125761116758717
"pfm.Hsapiens.jolma2013.RXRA.2.1" "pfm.Hsapiens.jolma2013.RXRA.2.2" "pfm.Hsapiens.jolma2013.RXRA.2.3" "pfm.Hsapiens.jolma2013.RXRA.2.4" "pfm.Hsapiens.jolma2013.RXRA.2.5" "pfm.Hsapiens.jolma2013.RXRA.2.6" "pfm.Hsapiens.jolma2013.RXRA.2.7" "pfm.Hsapiens.jolma2013.RXRA.2.8" "pfm.Hsapiens.jolma2013.RXRA.2.9" "pfm.Hsapiens.jolma2013.RXRA.2.10" "pfm.Hsapiens.jolma2013.RXRA.2.11" "pfm.Hsapiens.jolma2013.RXRA.2.12" "pfm.Hsapiens.jolma2013.RXRA.2.13" "pfm.Hsapiens.jolma2013.RXRA.2.14"
"A" 0.308410223777707 0.465022935779817 0.00913031448861016 0.0118863986934035 0.0101650563607085 0.0058168522519528 0.822911517548196 0.0112238922506344 0.0199000370233247 0.918825339830726 0.0517896097600388 0.0283564356435644 0.0140625 0.0255338078291815
"C" 0.0585427935093859 0.0134174311926606 0.0198284607580928 0.0199618909354868 0.0227455716586151 0.951304636862224 0.0100098863074642 0.141616240484091 0.0158274713069234 0.0212875096178507 0.910883089601681 0.930138613861386 0.541727941176471 0.598220640569395
"G" 0.60568459009439 0.51295871559633 0.952688370377202 0.911714000544415 0.0255636070853462 0.0199434934352667 0.157686604053386 0.00566074565684169 0.95353572750833 0.0307771223390613 0.0203603458026986 0.0253465346534653 0.0202205882352941 0.0648576512455516
"T" 0.0273623926185173 0.00860091743119266 0.0183528543760952 0.0564377098266945 0.94152576489533 0.0229350174505568 0.00939199209095403 0.841499121608433 0.0107367641614217 0.0291100282123621 0.0169669548355821 0.0161584158415842 0.423988970588235 0.311387900355872
"pfm.Hsapiens.jolma2013.RXRA.3.1" "pfm.Hsapiens.jolma2013.RXRA.3.2" "pfm.Hsapiens.jolma2013.RXRA.3.3" "pfm.Hsapiens.jolma2013.RXRA.3.4" "pfm.Hsapiens.jolma2013.RXRA.3.5" "pfm.Hsapiens.jolma2013.RXRA.3.6" "pfm.Hsapiens.jolma2013.RXRA.3.7" "pfm.Hsapiens.jolma2013.RXRA.3.8" "pfm.Hsapiens.jolma2013.RXRA.3.9" "pfm.Hsapiens.jolma2013.RXRA.3.10" "pfm.Hsapiens.jolma2013.RXRA.3.11" "pfm.Hsapiens.jolma2013.RXRA.3.12" "pfm.Hsapiens.jolma2013.RXRA.3.13" "pfm.Hsapiens.jolma2013.RXRA.3.14"
"A" 0.24890085950806 0.410275631415062 0.00284708561962936 0.00322029763356916 0.00114288493337224 0.00203345771665758 0.99586171221657 0.972359434732185 0.968732611394085 0.000976000400410421 0.00151195161754824 0.00109202819418247 0.00137338681548657 0.943841003294718
"C" 0.0996356002693389 0.0038442317302887 0.00199295993374055 0.00175652598194682 0.00265052037739519 0.929562701773511 0.00109923269247349 0.00191142992139513 0.00156229936223944 0.00177682124177282 0.00203993472208889 0.00282934577583639 0.952345657481688 0.00335848655542566
"G" 0.610191309858597 0.584438549955791 0.991044621596439 0.888363015369602 0.00904581266413773 0.0120959288918704 0.0025864298646435 0.0178256947725613 0.0292984633822711 0.995970870141895 0.916410674858405 0.00662662563287998 0.00758632717125916 0.0520140291210543
"T" 0.0412722303640036 0.00144158689885826 0.00411533285019153 0.106660161014882 0.987160782025095 0.0563079116179615 0.000452625226312613 0.00790344057385851 0.000406625861404785 0.00127630821592132 0.0800374388019583 0.989452000397101 0.0386946285315661 0.000786481028802211
"pfm.Hsapiens.jolma2013.RXRA.4.1" "pfm.Hsapiens.jolma2013.RXRA.4.2" "pfm.Hsapiens.jolma2013.RXRA.4.3" "pfm.Hsapiens.jolma2013.RXRA.4.4" "pfm.Hsapiens.jolma2013.RXRA.4.5" "pfm.Hsapiens.jolma2013.RXRA.4.6" "pfm.Hsapiens.jolma2013.RXRA.4.7" "pfm.Hsapiens.jolma2013.RXRA.4.8" "pfm.Hsapiens.jolma2013.RXRA.4.9" "pfm.Hsapiens.jolma2013.RXRA.4.10" "pfm.Hsapiens.jolma2013.RXRA.4.11" "pfm.Hsapiens.jolma2013.RXRA.4.12" "pfm.Hsapiens.jolma2013.RXRA.4.13" "pfm.Hsapiens.jolma2013.RXRA.4.14"
"A" 0.329399141630901 0.489803770681031 0.0198575870023067 0.0135161606268364 0.0147463625639009 0.0111111111111111 0.841895604395604 0.00798362333674514 0.0161290322580645 0.955983092843609 0.0642116664087885 0.0172955974842767 0.00667211328976035 0.0273991275899673
"C" 0.0519790176442537 0.0146210080800308 0.015043626516899 0.0118511263467189 0.0178922532441998 0.926962962962963 0.0021978021978022 0.107062436028659 0.0109518120270808 0.0170529077393966 0.909020578678632 0.950157232704403 0.553649237472767 0.589422028353326
"G" 0.584048640915594 0.489034243939977 0.948851669842543 0.90920666013712 0.0365709791584742 0.0380740740740741 0.143543956043956 0.00460593654042989 0.965750696933493 0.0158868969537968 0.0167105059569859 0.0147798742138365 0.0133442265795207 0.0678844056706652
"T" 0.0345731998092513 0.00654097729896114 0.0162471166382509 0.0654260528893242 0.930790405033425 0.0238518518518519 0.0123626373626374 0.880348004094166 0.00716845878136201 0.0110771024631978 0.0100572489555934 0.0177672955974843 0.426334422657952 0.315294438386041
"pfm.Hsapiens.jolma2013.SP1.1" "pfm.Hsapiens.jolma2013.SP1.2" "pfm.Hsapiens.jolma2013.SP1.3" "pfm.Hsapiens.jolma2013.SP1.4" "pfm.Hsapiens.jolma2013.SP1.5" "pfm.Hsapiens.jolma2013.SP1.6" "pfm.Hsapiens.jolma2013.SP1.7" "pfm.Hsapiens.jolma2013.SP1.8" "pfm.Hsapiens.jolma2013.SP1.9" "pfm.Hsapiens.jolma2013.SP1.10" "pfm.Hsapiens.jolma2013.SP1.11"
"A" 0.463014423713114 0.192940666955392 0.0662970662970663 0.470963995354239 0.00606612071580224 0.300732765066547 0 0.00183038438071995 0.00127064803049555 0.389713679745493 0.176778076984001
"C" 0.0223633717083499 0.707016024252923 0.754215754215754 0.477061556329849 0.990294206854716 0.00867354568565874 0.996642246642247 0.996034167175107 0.829733163913596 0.475874867444327 0.517186757484556
"G" 0.43204975519386 0.0337808575140754 0.0187110187110187 0.0496515679442509 0.00181983621474067 0.488260804546134 0.000305250305250305 0.00061012812690665 0 0.0156415694591729 0.104546174560431
"T" 0.0825724493846765 0.0662624512776094 0.160776160776161 0.00232288037166086 0.00181983621474067 0.20233288470166 0.00305250305250305 0.00152532031726663 0.168996188055909 0.118769883351007 0.201488990971012
"pfm.Hsapiens.jolma2013.MESP1.1" "pfm.Hsapiens.jolma2013.MESP1.2" "pfm.Hsapiens.jolma2013.MESP1.3" "pfm.Hsapiens.jolma2013.MESP1.4" "pfm.Hsapiens.jolma2013.MESP1.5" "pfm.Hsapiens.jolma2013.MESP1.6" "pfm.Hsapiens.jolma2013.MESP1.7" "pfm.Hsapiens.jolma2013.MESP1.8" "pfm.Hsapiens.jolma2013.MESP1.9" "pfm.Hsapiens.jolma2013.MESP1.10"
"A" 0.402097902097902 0.470383275261324 0 0.885802469135803 0 0.0240963855421687 0 0 0.00348432055749129 0.222996515679443
"C" 0.255244755244755 0.191637630662021 1 0.114197530864198 0.864457831325301 0.864457831325301 0.111455108359133 0.092814371257485 0.365853658536585 0.184668989547038
"G" 0.048951048951049 0.317073170731707 0 0 0.0933734939759036 0.0451807228915663 0 0.859281437125748 0.254355400696864 0.32404181184669
"T" 0.293706293706294 0.0209059233449477 0 0 0.0421686746987952 0.0662650602409639 0.888544891640867 0.0479041916167665 0.376306620209059 0.268292682926829
"pfm.Hsapiens.jolma2013.SP4.1" "pfm.Hsapiens.jolma2013.SP4.2" "pfm.Hsapiens.jolma2013.SP4.3" "pfm.Hsapiens.jolma2013.SP4.4" "pfm.Hsapiens.jolma2013.SP4.5" "pfm.Hsapiens.jolma2013.SP4.6" "pfm.Hsapiens.jolma2013.SP4.7" "pfm.Hsapiens.jolma2013.SP4.8" "pfm.Hsapiens.jolma2013.SP4.9" "pfm.Hsapiens.jolma2013.SP4.10" "pfm.Hsapiens.jolma2013.SP4.11" "pfm.Hsapiens.jolma2013.SP4.12" "pfm.Hsapiens.jolma2013.SP4.13" "pfm.Hsapiens.jolma2013.SP4.14" "pfm.Hsapiens.jolma2013.SP4.15" "pfm.Hsapiens.jolma2013.SP4.16" "pfm.Hsapiens.jolma2013.SP4.17"
"A" 0.138895101766943 0.517011658339281 0.567190226876091 0.163731473408893 0.0552368812407053 0.000431592576607682 0.751375687843922 0.000428816466552316 0.00181061017562919 0.000426712182632814 0.000633312222925902 0 0.423377818683847 0.0206317327003834 0.214527662777569 0.137621187041854 0.229582146248813
"C" 0.314247371952583 0.0371163454675232 0.0318499127399651 0.0010462074978204 0.943913320586361 0.969356927060855 0.247873936968484 0.999571183533448 0.00253485424588086 0.998719863452102 0.998944479628457 0.984183888654576 0.559134836631385 0.780719371918934 0.168799397817087 0.285173799952707 0.280151946818613
"G" 0.184075150972937 0.0154651439448013 0.357547993019197 0.832432432432432 0 0.00107898144151921 0.000750375187593797 0 0.985696179612529 0.000853424365265628 0.000422208148617268 0.000632644453816955 0.00207086976530143 0.00383421581157568 0.0440346255175009 0.0858358950106408 0.132003798670465
"T" 0.362782375307537 0.430406852248394 0.0434118673647469 0.0027898866608544 0.000849798172933928 0.0291324989210186 0 0 0.00995835596596053 0 0 0.0151834668916069 0.0154164749194662 0.194814679569107 0.572638313887843 0.491369117994798 0.358262108262108
"pfm.Hsapiens.jolma2013.SPI1.1" "pfm.Hsapiens.jolma2013.SPI1.2" "pfm.Hsapiens.jolma2013.SPI1.3" "pfm.Hsapiens.jolma2013.SPI1.4" "pfm.Hsapiens.jolma2013.SPI1.5" "pfm.Hsapiens.jolma2013.SPI1.6" "pfm.Hsapiens.jolma2013.SPI1.7" "pfm.Hsapiens.jolma2013.SPI1.8" "pfm.Hsapiens.jolma2013.SPI1.9" "pfm.Hsapiens.jolma2013.SPI1.10" "pfm.Hsapiens.jolma2013.SPI1.11" "pfm.Hsapiens.jolma2013.SPI1.12" "pfm.Hsapiens.jolma2013.SPI1.13" "pfm.Hsapiens.jolma2013.SPI1.14"
"A" 0.644876613825789 0.911188427028017 0.992146082858826 0.980750534707369 0.899648863426354 0.00882564841498559 0.27212020033389 0.00543885971492873 0 0.999412685982772 0.998635211542211 0 0.00414691943127962 0.507507507507508
"C" 0.0907010949501553 0.00476103277787951 0.000392695857058708 0 0.000739234891886897 0.0443083573487032 0.61739262407042 0.00018754688672168 0.00018758206715438 0.000391542678151919 0.000194969779684149 0.0338795801878107 0.0136255924170616 0.0576576576576577
"G" 0.186631802582121 0.0690349752792529 0.00157078342823483 0 0.00277213084457586 0.946505763688761 0.110335407497344 0.993998499624906 0.999812417932846 0 0.000194969779684149 0.965936291658995 0.0023696682464455 0.146746746746747
"T" 0.077790488641935 0.0150155649148508 0.00589043785588062 0.0192494652926308 0.0968397708371835 0.000360230547550432 0.000151768098345728 0.000375093773443361 0 0.000195771339075959 0.000974848898420745 0.000184128153194623 0.979857819905213 0.288088088088088
"pfm.Hsapiens.jolma2013.SRF.1" "pfm.Hsapiens.jolma2013.SRF.2" "pfm.Hsapiens.jolma2013.SRF.3" "pfm.Hsapiens.jolma2013.SRF.4" "pfm.Hsapiens.jolma2013.SRF.5" "pfm.Hsapiens.jolma2013.SRF.6" "pfm.Hsapiens.jolma2013.SRF.7" "pfm.Hsapiens.jolma2013.SRF.8" "pfm.Hsapiens.jolma2013.SRF.9" "pfm.Hsapiens.jolma2013.SRF.10" "pfm.Hsapiens.jolma2013.SRF.11" "pfm.Hsapiens.jolma2013.SRF.12"
"A" 0.649350649350649 0.00278164116828929 0 0.835664335664336 0.0639686684073107 0.978171896316507 0.0399467376830892 0.890683229813665 0.31267217630854 0.00554016620498615 0 0.235704323570432
"C" 0.126623376623377 0.997218358831711 0.993074792243767 0.00582750582750583 0 0.00409276944065484 0.00399467376830892 0.00124223602484472 0.00826446280991736 0.00138504155124654 0.00277777777777778 0.407252440725244
"G" 0.0930735930735931 0 0 0.0256410256410256 0 0.00272851296043656 0.00133155792276964 0 0.00413223140495868 0.993074792243767 0.995833333333333 0.0739191073919107
"T" 0.130952380952381 0 0.00692520775623269 0.132867132867133 0.936031331592689 0.0150068212824011 0.954727030625832 0.108074534161491 0.674931129476584 0 0.00138888888888889 0.283124128312413
"pfm.Hsapiens.jolma2013.SRF.2.1" "pfm.Hsapiens.jolma2013.SRF.2.2" "pfm.Hsapiens.jolma2013.SRF.2.3" "pfm.Hsapiens.jolma2013.SRF.2.4" "pfm.Hsapiens.jolma2013.SRF.2.5" "pfm.Hsapiens.jolma2013.SRF.2.6" "pfm.Hsapiens.jolma2013.SRF.2.7" "pfm.Hsapiens.jolma2013.SRF.2.8" "pfm.Hsapiens.jolma2013.SRF.2.9" "pfm.Hsapiens.jolma2013.SRF.2.10" "pfm.Hsapiens.jolma2013.SRF.2.11" "pfm.Hsapiens.jolma2013.SRF.2.12" "pfm.Hsapiens.jolma2013.SRF.2.13" "pfm.Hsapiens.jolma2013.SRF.2.14" "pfm.Hsapiens.jolma2013.SRF.2.15" "pfm.Hsapiens.jolma2013.SRF.2.16"
"A" 0.138242894056848 0.0430292598967298 0.404777275661717 0 0.00164835164835165 0.925142392188771 0.0331085223789086 0.998283261802575 0.00061576354679803 0.98641765704584 0.287868852459016 0.00418191322530057 0.0042350449973531 0.152060359837493 0.213696892834496 0.690620272314675
"C" 0.080749354005168 0.087205966724039 0.394448030987734 0.991601343784994 0.981868131868132 0.0105777054515867 0 0 0.00307881773399015 0 0.00786885245901639 0.00470465237846315 0.00105876124933827 0.0609402205455601 0.648700063411541 0.0476550680786687
"G" 0.0516795865633075 0.656339644291452 0.0929632020658489 0.0083986562150056 0.00604395604395604 0.0146460537021969 0.00367872470876763 0.00171673819742489 0.00492610837438424 0 0 0.991113434396236 0.991000529380625 0.388856645385955 0.0919467343056436 0.0741301059001513
"T" 0.729328165374677 0.21342512908778 0.1078114912847 0 0.0104395604395604 0.0496338486574451 0.963212752912324 0 0.991379310344828 0.0135823429541596 0.704262295081967 0 0.00370566437268396 0.398142774230992 0.0456563094483196 0.187594553706505
"pfm.Hsapiens.jolma2013.TCF3.1" "pfm.Hsapiens.jolma2013.TCF3.2" "pfm.Hsapiens.jolma2013.TCF3.3" "pfm.Hsapiens.jolma2013.TCF3.4" "pfm.Hsapiens.jolma2013.TCF3.5" "pfm.Hsapiens.jolma2013.TCF3.6" "pfm.Hsapiens.jolma2013.TCF3.7" "pfm.Hsapiens.jolma2013.TCF3.8" "pfm.Hsapiens.jolma2013.TCF3.9" "pfm.Hsapiens.jolma2013.TCF3.10"
"A" 0.361969483267086 0.438902423387614 0 0.996932123226384 0 0 0.00545408422120751 0.00343861436576668 0.0324400564174894 0.264905757148352
"C" 0.272214386459803 0.16938068983203 1 0.000639140994503387 0.832603821928045 0.943731848983543 0.00443937087772704 0.00267447784004075 0.386459802538787 0.178612642646493
"G" 0.130016668803693 0.364405693037569 0 0 0.13355396605103 0.0562681510164569 0.000887874175545408 0.993250127356088 0.253622259264008 0.268367739453776
"T" 0.235799461469419 0.0273111937427875 0 0.00242873577911287 0.0338422120209245 0 0.98921867072552 0.000636780438104941 0.327477881779715 0.288113860751378
"pfm.Hsapiens.jolma2013.TEAD4.1" "pfm.Hsapiens.jolma2013.TEAD4.2" "pfm.Hsapiens.jolma2013.TEAD4.3" "pfm.Hsapiens.jolma2013.TEAD4.4" "pfm.Hsapiens.jolma2013.TEAD4.5" "pfm.Hsapiens.jolma2013.TEAD4.6" "pfm.Hsapiens.jolma2013.TEAD4.7" "pfm.Hsapiens.jolma2013.TEAD4.8" "pfm.Hsapiens.jolma2013.TEAD4.9" "pfm.Hsapiens.jolma2013.TEAD4.10"
"A" 0.218595450049456 0.606773283160865 0.289913159652639 0.944859813084112 0.0203488372093023 0.171774193548387 0 0.0347764371894961 0.43366186504928 0.216617210682493
"C" 0.356083086053412 0.0206961429915334 0.675350701402806 0.011214953271028 0 0 0.956480605487228 0.717530163236338 0.0621683093252464 0.285855588526212
"G" 0.212660731948566 0.344308560677328 0.0227120908483634 0.0196261682242991 0 0.0129032258064516 0.0179754020813623 0.0007097232079489 0.171341925701289 0.196834817012859
"T" 0.212660731948566 0.0282220131702728 0.0120240480961924 0.0242990654205607 0.979651162790698 0.815322580645161 0.0255439924314096 0.246983676366217 0.332827899924185 0.300692383778437
"pfm.Hsapiens.jolma2013.TFAP2A.1" "pfm.Hsapiens.jolma2013.TFAP2A.2" "pfm.Hsapiens.jolma2013.TFAP2A.3" "pfm.Hsapiens.jolma2013.TFAP2A.4" "pfm.Hsapiens.jolma2013.TFAP2A.5" "pfm.Hsapiens.jolma2013.TFAP2A.6" "pfm.Hsapiens.jolma2013.TFAP2A.7" "pfm.Hsapiens.jolma2013.TFAP2A.8" "pfm.Hsapiens.jolma2013.TFAP2A.9" "pfm.Hsapiens.jolma2013.TFAP2A.10" "pfm.Hsapiens.jolma2013.TFAP2A.11" "pfm.Hsapiens.jolma2013.TFAP2A.12"
"A" 0.169288389513109 0.121502102363346 0.00352941176470588 0 0.00249625561657514 0.0491885143570537 0.330504243634548 0.423720349563046 0.0451429922004254 0.00103971719692244 0.0210372838991877 0.479780329505741
"C" 0.295380774032459 0.276352037117587 0.942588235294118 0.989380093850333 0.701947079380929 0.412734082397004 0.359211183225162 0.101622971285893 0.00803592531316474 0.163859430234976 0.834409498021246 0.108337493759361
"G" 0.0431960049937578 0.580832245904016 0.0538823529411765 0.00246974561620153 0.0551672491263105 0.20749063670412 0.263105341987019 0.467665418227216 0.94682108248641 0.833021418174257 0.0974796917308894 0.244383424862706
"T" 0.492134831460674 0.02131361461505 0 0.00815016053346505 0.240389415876186 0.330586766541823 0.0471792311532701 0.00699126092384519 0 0.00207943439384487 0.0470735263486774 0.167498751872192
"pfm.Hsapiens.jolma2013.TFAP2A.2.1" "pfm.Hsapiens.jolma2013.TFAP2A.2.2" "pfm.Hsapiens.jolma2013.TFAP2A.2.3" "pfm.Hsapiens.jolma2013.TFAP2A.2.4" "pfm.Hsapiens.jolma2013.TFAP2A.2.5" "pfm.Hsapiens.jolma2013.TFAP2A.2.6" "pfm.Hsapiens.jolma2013.TFAP2A.2.7" "pfm.Hsapiens.jolma2013.TFAP2A.2.8" "pfm.Hsapiens.jolma2013.TFAP2A.2.9" "pfm.Hsapiens.jolma2013.TFAP2A.2.10" "pfm.Hsapiens.jolma2013.TFAP2A.2.11"
"A" 0.321401657874906 0.0249453750910415 0 0 0.00621585986061405 0.108327053504145 0.685628178564701 0.154621848739496 0 0.00578358208955224 0.351356443104748
"C" 0.365297663903542 0.176256372906045 0.974486049926579 0.947866452419211 0.31003955547184 0.505275056518463 0.187417592766999 0.0342245989304813 0.00580524344569288 0.881716417910448 0.150339110776187
"G" 0.0521853805576488 0.790240349599417 0.0255139500734214 0.00196393501160507 0.12394047843285 0.303880934438583 0.116406102844227 0.811153552330023 0.994194756554307 0.108582089552239 0.2439713639789
"T" 0.261115297663904 0.00855790240349599 0 0.0501696125691841 0.559804106234696 0.0825169555388093 0.0105481258240723 0 0 0.00391791044776119 0.254333082140166
"pfm.Hsapiens.jolma2013.TFAP2A.3.1" "pfm.Hsapiens.jolma2013.TFAP2A.3.2" "pfm.Hsapiens.jolma2013.TFAP2A.3.3" "pfm.Hsapiens.jolma2013.TFAP2A.3.4" "pfm.Hsapiens.jolma2013.TFAP2A.3.5" "pfm.Hsapiens.jolma2013.TFAP2A.3.6" "pfm.Hsapiens.jolma2013.TFAP2A.3.7" "pfm.Hsapiens.jolma2013.TFAP2A.3.8" "pfm.Hsapiens.jolma2013.TFAP2A.3.9" "pfm.Hsapiens.jolma2013.TFAP2A.3.10" "pfm.Hsapiens.jolma2013.TFAP2A.3.11" "pfm.Hsapiens.jolma2013.TFAP2A.3.12" "pfm.Hsapiens.jolma2013.TFAP2A.3.13"
"A" 0.269718835531227 0 0 0 0.0842011306158881 0.0824742268041237 0.125886524822695 0.314962593516209 0.235639686684073 0 0 0 0.412674271229404
"C" 0.144314506096044 0.328082808280828 1 1 0.65278191014579 0.434617471513836 0.323454913880446 0.221695760598504 0.0942123585726719 0 0 0.694643368662274 0.14575411913815
"G" 0.158248320477731 0.671917191719172 0 0 0.127045522166022 0.145686380900705 0.292553191489362 0.359351620947631 0.600522193211488 1 1 0.305356631337726 0.234220532319392
"T" 0.427718337894999 0 0 0 0.1359714370723 0.337221920781335 0.258105369807497 0.103990024937656 0.0696257615317667 0 0 0 0.207351077313054
"pfm.Hsapiens.jolma2013.TFAP2A.4.1" "pfm.Hsapiens.jolma2013.TFAP2A.4.2" "pfm.Hsapiens.jolma2013.TFAP2A.4.3" "pfm.Hsapiens.jolma2013.TFAP2A.4.4" "pfm.Hsapiens.jolma2013.TFAP2A.4.5" "pfm.Hsapiens.jolma2013.TFAP2A.4.6" "pfm.Hsapiens.jolma2013.TFAP2A.4.7" "pfm.Hsapiens.jolma2013.TFAP2A.4.8" "pfm.Hsapiens.jolma2013.TFAP2A.4.9" "pfm.Hsapiens.jolma2013.TFAP2A.4.10" "pfm.Hsapiens.jolma2013.TFAP2A.4.11"
"A" 0.384359400998336 0.00247015232606011 0.000408997955010225 0.0166919575113809 0.00415800415800416 0.112266112266112 0.745643153526971 0.0298507462686567 0 0.00821692686935086 0.357737104825291
"C" 0.311148086522463 0.111980238781392 0.983640081799591 0.91236722306525 0.220790020790021 0.389189189189189 0.112448132780083 0 0.0123203285420945 0.911668036154478 0.0657237936772047
"G" 0.0665557404326123 0.877727459860025 0.0159509202453988 0.00796661608497724 0.133471933471933 0.402494802494803 0.141908713692946 0.970149253731343 0.987679671457906 0.0760065735414955 0.251663893510815
"T" 0.237936772046589 0.00782214903252367 0 0.0629742033383915 0.641580041580042 0.0960498960498961 0 0 0 0.00410846343467543 0.324875207986689
"pfm.Hsapiens.jolma2013.TFAP2A.5.1" "pfm.Hsapiens.jolma2013.TFAP2A.5.2" "pfm.Hsapiens.jolma2013.TFAP2A.5.3" "pfm.Hsapiens.jolma2013.TFAP2A.5.4" "pfm.Hsapiens.jolma2013.TFAP2A.5.5" "pfm.Hsapiens.jolma2013.TFAP2A.5.6" "pfm.Hsapiens.jolma2013.TFAP2A.5.7" "pfm.Hsapiens.jolma2013.TFAP2A.5.8" "pfm.Hsapiens.jolma2013.TFAP2A.5.9" "pfm.Hsapiens.jolma2013.TFAP2A.5.10" "pfm.Hsapiens.jolma2013.TFAP2A.5.11" "pfm.Hsapiens.jolma2013.TFAP2A.5.12"
"A" 0.206240858117991 0.0940680940680941 0.00044762757385855 0.00667620410109681 0.00438810336421258 0.0628961482203803 0.37542662116041 0.380789858605558 0.01772030651341 0.00575985821887461 0.0143801010493587 0.56167723061921
"C" 0.210141394441736 0.176202176202176 0.918084153983885 0.978063900810682 0.643100926377377 0.35007313505607 0.27206240858118 0.0784982935153584 0 0.0850686752326097 0.797123979790128 0.0575329107752316
"G" 0.0497318381277426 0.71990171990172 0.0769919427036705 0.00619933237958989 0.068259385665529 0.236470014627011 0.305216967333008 0.538761579717211 0.98227969348659 0.908728400531679 0.117761368052857 0.204778156996587
"T" 0.53388590931253 0.00982800982800983 0.0044762757385855 0.00906056270863138 0.284251584592882 0.350560702096538 0.0472940029254022 0.00195026816187226 0 0.000443066016836509 0.0707345511076564 0.176011701608971
"pfm.Hsapiens.jolma2013.TFAP2A.6.1" "pfm.Hsapiens.jolma2013.TFAP2A.6.2" "pfm.Hsapiens.jolma2013.TFAP2A.6.3" "pfm.Hsapiens.jolma2013.TFAP2A.6.4" "pfm.Hsapiens.jolma2013.TFAP2A.6.5" "pfm.Hsapiens.jolma2013.TFAP2A.6.6" "pfm.Hsapiens.jolma2013.TFAP2A.6.7" "pfm.Hsapiens.jolma2013.TFAP2A.6.8" "pfm.Hsapiens.jolma2013.TFAP2A.6.9" "pfm.Hsapiens.jolma2013.TFAP2A.6.10" "pfm.Hsapiens.jolma2013.TFAP2A.6.11" "pfm.Hsapiens.jolma2013.TFAP2A.6.12" "pfm.Hsapiens.jolma2013.TFAP2A.6.13"
"A" 0.188896899783706 0 0 0 0.0345572354211663 0.0381679389312977 0.126089872568746 0.399138549892319 0.110918544194107 0 0 0 0.562841530054645
"C" 0.111031002162942 0.208041958041958 1 1 0.802735781137509 0.363636363636364 0.339369550637156 0.160804020100503 0.0381282495667244 0 0 0.750170648464164 0.0796252927400468
"G" 0.0966113914924297 0.791958041958042 0 0 0.068394528437725 0.147120055517002 0.366197183098592 0.3862167982771 0.820335066435586 1 1 0.249829351535836 0.154566744730679
"T" 0.603460706560923 0 0 0 0.0943124550035997 0.451075641915337 0.168343393695506 0.053840631730079 0.0306181398035817 0 0 0 0.202966432474629
"pfm.Hsapiens.jolma2013.TFAP2C.1" "pfm.Hsapiens.jolma2013.TFAP2C.2" "pfm.Hsapiens.jolma2013.TFAP2C.3" "pfm.Hsapiens.jolma2013.TFAP2C.4" "pfm.Hsapiens.jolma2013.TFAP2C.5" "pfm.Hsapiens.jolma2013.TFAP2C.6" "pfm.Hsapiens.jolma2013.TFAP2C.7" "pfm.Hsapiens.jolma2013.TFAP2C.8" "pfm.Hsapiens.jolma2013.TFAP2C.9" "pfm.Hsapiens.jolma2013.TFAP2C.10" "pfm.Hsapiens.jolma2013.TFAP2C.11" "pfm.Hsapiens.jolma2013.TFAP2C.12"
"A" 0.220946177579705 0.102762172284644 0.0106447688564477 0.00400801603206413 0.00634104541559554 0.0884470346246143 0.412238601302708 0.379777206512425 0.0270539419087137 0.0165080309339679 0.032319633541163 0.597360301679808
"C" 0.244600617072335 0.19815074906367 0.887165450121654 0.974281897127589 0.615938303341902 0.364072677408296 0.24854302365444 0.0584404455869751 0.00199170124481328 0.110350981558596 0.742333630232854 0.066678093932122
"G" 0.0527939664038396 0.682818352059925 0.0944343065693431 0.00150300601202405 0.0658097686375321 0.22745971888927 0.291738087075763 0.558868894601542 0.968298755186722 0.867638310529447 0.149128387835603 0.177408296194721
"T" 0.481659238944121 0.0162687265917603 0.00775547445255474 0.0202070808283233 0.31191088260497 0.32002056907782 0.0474802879670895 0.00291345329905741 0.00265560165975104 0.00550267697798929 0.0762183483903805 0.158553308193349
"pfm.Hsapiens.jolma2013.TFAP2C.2.1" "pfm.Hsapiens.jolma2013.TFAP2C.2.2" "pfm.Hsapiens.jolma2013.TFAP2C.2.3" "pfm.Hsapiens.jolma2013.TFAP2C.2.4" "pfm.Hsapiens.jolma2013.TFAP2C.2.5" "pfm.Hsapiens.jolma2013.TFAP2C.2.6" "pfm.Hsapiens.jolma2013.TFAP2C.2.7" "pfm.Hsapiens.jolma2013.TFAP2C.2.8" "pfm.Hsapiens.jolma2013.TFAP2C.2.9" "pfm.Hsapiens.jolma2013.TFAP2C.2.10" "pfm.Hsapiens.jolma2013.TFAP2C.2.11"
"A" 0.354472802268626 0.0199073494428446 0 0.000357653791130186 0.0190820010314595 0.144882701727249 0.738043057883202 0.116668539957289 0 0.0159107992984214 0.387778780456362
"C" 0.295436968290797 0.104670088894453 0.981277672359266 0.924773485932284 0.22576070139247 0.373292085589069 0.107902539641614 0.00955378217376644 0.0137317228226319 0.884991230268103 0.0656181513471703
"G" 0.0729569476669245 0.86653311631401 0.0187223276407337 0.00393419170243205 0.144017534811759 0.370069605568445 0.146835116668815 0.871866921434191 0.986268277177368 0.08694562766224 0.241072579605518
"T" 0.277133281773653 0.00888944534869162 0 0.0709346685741536 0.611139762764311 0.111755607115236 0.00721928580636844 0.00191075643475329 0 0.0121523427712353 0.30553048859095
"pfm.Hsapiens.jolma2013.TFAP2C.3.1" "pfm.Hsapiens.jolma2013.TFAP2C.3.2" "pfm.Hsapiens.jolma2013.TFAP2C.3.3" "pfm.Hsapiens.jolma2013.TFAP2C.3.4" "pfm.Hsapiens.jolma2013.TFAP2C.3.5" "pfm.Hsapiens.jolma2013.TFAP2C.3.6" "pfm.Hsapiens.jolma2013.TFAP2C.3.7" "pfm.Hsapiens.jolma2013.TFAP2C.3.8" "pfm.Hsapiens.jolma2013.TFAP2C.3.9" "pfm.Hsapiens.jolma2013.TFAP2C.3.10" "pfm.Hsapiens.jolma2013.TFAP2C.3.11" "pfm.Hsapiens.jolma2013.TFAP2C.3.12" "pfm.Hsapiens.jolma2013.TFAP2C.3.13"
"A" 0.207569254779555 0 0 0 0.00675944333996024 0.032829214312062 0.138941758660069 0.416529605263158 0.132450331125828 0 0 0 0.573858549686661
"C" 0.136558720249707 0.216919025674786 1 1 0.824254473161034 0.369236444116562 0.347544727826418 0.148848684210526 0.0383408853258975 0 0 0.803928976199471 0.0778871978513876
"G" 0.0838860710105345 0.783080974325214 0 0 0.0377733598409543 0.149022500922169 0.351732013703845 0.404605263157895 0.822237713489021 1 1 0.196071023800529 0.153536257833483
"T" 0.571985953960203 0 0 0 0.131212723658052 0.448911840649207 0.161781499809669 0.0300164473684211 0.0069710700592541 0 0 0 0.194717994628469
"pfm.Hsapiens.jolma2013.TFAP2C.4.1" "pfm.Hsapiens.jolma2013.TFAP2C.4.2" "pfm.Hsapiens.jolma2013.TFAP2C.4.3" "pfm.Hsapiens.jolma2013.TFAP2C.4.4" "pfm.Hsapiens.jolma2013.TFAP2C.4.5" "pfm.Hsapiens.jolma2013.TFAP2C.4.6" "pfm.Hsapiens.jolma2013.TFAP2C.4.7" "pfm.Hsapiens.jolma2013.TFAP2C.4.8" "pfm.Hsapiens.jolma2013.TFAP2C.4.9" "pfm.Hsapiens.jolma2013.TFAP2C.4.10" "pfm.Hsapiens.jolma2013.TFAP2C.4.11" "pfm.Hsapiens.jolma2013.TFAP2C.4.12"
"A" 0.263001485884101 0.0949033391915641 0.0152565880721221 0.0240793201133144 0.0193452380952381 0.0952380952380952 0.447916666666667 0.360119047619048 0.0794341675734494 0.0232815964523282 0.0225921521997622 0.583333333333333
"C" 0.25260029717682 0.266256590509666 0.932038834951456 0.951841359773371 0.613095238095238 0.373511904761905 0.257440476190476 0.056547619047619 0.104461371055495 0.227272727272727 0.799048751486326 0.0952380952380952
"G" 0.0534918276374443 0.590509666080844 0.0485436893203883 0.0141643059490085 0.0699404761904762 0.21577380952381 0.264880952380952 0.583333333333333 0.731229597388466 0.745011086474501 0.115338882282996 0.174107142857143
"T" 0.430906389301634 0.0483304042179262 0.00416088765603329 0.00991501416430595 0.297619047619048 0.31547619047619 0.0297619047619048 0 0.0848748639825898 0.00443458980044346 0.0630202140309156 0.147321428571429
"pfm.Hsapiens.jolma2013.TFAP2C.5.1" "pfm.Hsapiens.jolma2013.TFAP2C.5.2" "pfm.Hsapiens.jolma2013.TFAP2C.5.3" "pfm.Hsapiens.jolma2013.TFAP2C.5.4" "pfm.Hsapiens.jolma2013.TFAP2C.5.5" "pfm.Hsapiens.jolma2013.TFAP2C.5.6" "pfm.Hsapiens.jolma2013.TFAP2C.5.7" "pfm.Hsapiens.jolma2013.TFAP2C.5.8" "pfm.Hsapiens.jolma2013.TFAP2C.5.9" "pfm.Hsapiens.jolma2013.TFAP2C.5.10" "pfm.Hsapiens.jolma2013.TFAP2C.5.11" "pfm.Hsapiens.jolma2013.TFAP2C.5.12" "pfm.Hsapiens.jolma2013.TFAP2C.5.13"
"A" 0.166320166320166 0 0 0 0.0680272108843537 0.0918580375782881 0.177319587628866 0.441647597254005 0.1415770609319 0 0 0 0.501199040767386
"C" 0.162162162162162 0 1 1 0.650793650793651 0.329853862212944 0.272164948453608 0.167048054919908 0.0627240143369176 0 0 1 0.189448441247002
"G" 0.128898128898129 1 0 0 0.111111111111111 0.210855949895616 0.385567010309278 0.290617848970252 0.727598566308244 1 1 0 0.141486810551559
"T" 0.542619542619543 0 0 0 0.170068027210884 0.367432150313152 0.164948453608247 0.100686498855835 0.0681003584229391 0 0 0 0.167865707434053
"pfm.Hsapiens.jolma2013.TFAP2C.6.1" "pfm.Hsapiens.jolma2013.TFAP2C.6.2" "pfm.Hsapiens.jolma2013.TFAP2C.6.3" "pfm.Hsapiens.jolma2013.TFAP2C.6.4" "pfm.Hsapiens.jolma2013.TFAP2C.6.5" "pfm.Hsapiens.jolma2013.TFAP2C.6.6" "pfm.Hsapiens.jolma2013.TFAP2C.6.7" "pfm.Hsapiens.jolma2013.TFAP2C.6.8" "pfm.Hsapiens.jolma2013.TFAP2C.6.9" "pfm.Hsapiens.jolma2013.TFAP2C.6.10" "pfm.Hsapiens.jolma2013.TFAP2C.6.11"
"A" 0.372319688109162 0 0 0.010194624652456 0.0428432327166504 0.167641325536062 0.721518987341772 0.0704787234042553 0 0.0200190657769304 0.387914230019493
"C" 0.238791423001949 0.24157844080847 0.982758620689655 0.950880444856348 0.264849074975657 0.434697855750487 0.107108081791626 0.139627659574468 0.167300380228137 0.908484270734032 0.0886939571150097
"G" 0.119883040935673 0.745909528392685 0.0172413793103448 0.0046339202965709 0.127555988315482 0.310916179337232 0.131450827653359 0.68218085106383 0.780228136882129 0.0695900857959962 0.207602339181287
"T" 0.269005847953216 0.012512030798845 0 0.0342910101946247 0.56475170399221 0.0867446393762183 0.0399221032132425 0.107712765957447 0.0524714828897338 0.00190657769304099 0.315789473684211
"pfm.Hsapiens.jolma2013.USF1.1" "pfm.Hsapiens.jolma2013.USF1.2" "pfm.Hsapiens.jolma2013.USF1.3" "pfm.Hsapiens.jolma2013.USF1.4" "pfm.Hsapiens.jolma2013.USF1.5" "pfm.Hsapiens.jolma2013.USF1.6" "pfm.Hsapiens.jolma2013.USF1.7" "pfm.Hsapiens.jolma2013.USF1.8" "pfm.Hsapiens.jolma2013.USF1.9" "pfm.Hsapiens.jolma2013.USF1.10"
"A" 0.449959316517494 0.208 0.000602954476936991 0.995781862006629 0 0.135170262542241 0.000602772754671489 0 0.57518273581622 0.0460010454783063
"C" 0.0735014917276919 0.228 0.996382273138378 0.00180777342573064 0.873183619550859 0.00467897062646218 0.00301386377335744 0.00210970464135021 0.111033762617473 0.456089911134344
"G" 0.446433414700298 0.150875 0.00211034066927947 0 0.00898282694848085 0.859110995580972 0.000301386377335744 0.996081977094635 0.193873999303864 0.0904338734971249
"T" 0.0301057770545159 0.413125 0.000904431715405487 0.00241036456764086 0.117833553500661 0.00103977125032493 0.996081977094635 0.00180831826401447 0.119909502262443 0.407475169890225
"pfm.Hsapiens.jolma2013.YY1.1" "pfm.Hsapiens.jolma2013.YY1.2" "pfm.Hsapiens.jolma2013.YY1.3" "pfm.Hsapiens.jolma2013.YY1.4" "pfm.Hsapiens.jolma2013.YY1.5" "pfm.Hsapiens.jolma2013.YY1.6" "pfm.Hsapiens.jolma2013.YY1.7" "pfm.Hsapiens.jolma2013.YY1.8" "pfm.Hsapiens.jolma2013.YY1.9" "pfm.Hsapiens.jolma2013.YY1.10" "pfm.Hsapiens.jolma2013.YY1.11"
"A" 0.266586248492159 0.222158107328332 0.134586466165414 0.208661417322835 0.0298507462686567 0.0035799522673031 0.976442873969376 0.0116686114352392 0.125416944629753 0.455971049457177 0.234016887816647
"C" 0.184559710494572 0.478361223312175 0.623308270676692 0.0259842519685039 0.951779563719862 0.989260143198091 0.0117785630153121 0.0163360560093349 0.166777851901268 0.0844390832328106 0.291917973462002
"G" 0.284680337756333 0.17599538372764 0.190977443609023 0.652755905511811 0.00459242250287026 0 0.00588928150765607 0.00466744457409568 0.154769846564376 0.240048250904704 0.0928829915560917
"T" 0.264173703256936 0.123485285631852 0.0511278195488722 0.11259842519685 0.0137772675086108 0.00715990453460621 0.00588928150765607 0.96732788798133 0.553035356904603 0.219541616405308 0.381182147165259
"pfm.Hsapiens.jolma2013.ZBTB7A.1" "pfm.Hsapiens.jolma2013.ZBTB7A.2" "pfm.Hsapiens.jolma2013.ZBTB7A.3" "pfm.Hsapiens.jolma2013.ZBTB7A.4" "pfm.Hsapiens.jolma2013.ZBTB7A.5" "pfm.Hsapiens.jolma2013.ZBTB7A.6" "pfm.Hsapiens.jolma2013.ZBTB7A.7" "pfm.Hsapiens.jolma2013.ZBTB7A.8" "pfm.Hsapiens.jolma2013.ZBTB7A.9" "pfm.Hsapiens.jolma2013.ZBTB7A.10" "pfm.Hsapiens.jolma2013.ZBTB7A.11" "pfm.Hsapiens.jolma2013.ZBTB7A.12"
"A" 0.169491525423729 0.161512027491409 0 0.106060606060606 0.77292576419214 0 0.0157068062827225 0.907692307692308 0 0.175 0.163841807909605 0.48
"C" 0.19774011299435 0.134020618556701 0.912371134020619 0 0.187772925764192 0.988826815642458 0.926701570680628 0.0615384615384615 1 0.7375 0.15819209039548 0.211428571428571
"G" 0.389830508474576 0.608247422680412 0.0876288659793814 0.893939393939394 0.00436681222707424 0 0.031413612565445 0 0 0.0375 0.497175141242938 0.2
"T" 0.242937853107345 0.0962199312714777 0 0 0.0349344978165939 0.0111731843575419 0.0261780104712042 0.0307692307692308 0 0.05 0.180790960451977 0.108571428571429
"pfm.Hsapiens.jolma2013.ZNF143.1" "pfm.Hsapiens.jolma2013.ZNF143.2" "pfm.Hsapiens.jolma2013.ZNF143.3" "pfm.Hsapiens.jolma2013.ZNF143.4" "pfm.Hsapiens.jolma2013.ZNF143.5" "pfm.Hsapiens.jolma2013.ZNF143.6" "pfm.Hsapiens.jolma2013.ZNF143.7" "pfm.Hsapiens.jolma2013.ZNF143.8" "pfm.Hsapiens.jolma2013.ZNF143.9" "pfm.Hsapiens.jolma2013.ZNF143.10" "pfm.Hsapiens.jolma2013.ZNF143.11" "pfm.Hsapiens.jolma2013.ZNF143.12" "pfm.Hsapiens.jolma2013.ZNF143.13" "pfm.Hsapiens.jolma2013.ZNF143.14" "pfm.Hsapiens.jolma2013.ZNF143.15" "pfm.Hsapiens.jolma2013.ZNF143.16"
"A" 0.0427728613569322 0.587980173482032 0.0130192188468692 0.00124146492861577 0 0.995668316831683 0 0.740846681922197 0.958536585365854 0.00371287128712871 0.0356065178032589 0 0.891459074733096 0.137614678899083 0.0415986949429038 0.187163155316022
"C" 0.250245821042281 0 0.985740855548667 0.998758535071384 1 0 0.551081730769231 0.0818077803203661 0 0 0.0217260108630054 1 0.0907473309608541 0.425608296769047 0.464110929853181 0.0102890739833415
"G" 0.0752212389380531 0.0080545229244114 0.000619962802231866 0 0 0.00247524752475248 0.0366586538461538 0.177345537757437 0.0408536585365854 0.000618811881188119 0.937235968617984 0 0.00177935943060498 0.00598324690865576 0.00530179445350734 0.7437530622244
"T" 0.631760078662734 0.403965303593556 0.000619962802231866 0 0 0.00185643564356436 0.412259615384615 0 0.000609756097560976 0.995668316831683 0.00543150271575136 0 0.0160142348754448 0.430793777423215 0.488988580750408 0.0587947084762371
